# Supplementary material for: Synergistic effect of CNTF and GDNF on directed neurite growth in chick embryo dorsal root ganglia
Source: PLoS One. 2020 Oct 5;15(10):e0240235. doi: 10.1371/journal.pone.0240235 (PMC7535060; doi:10.1371/journal.pone.0240235)
Supplement: S2 File — The data (in μm) are shown as exported from the NeuronJ plugin in Fiji/ImageJ. (XLSX) [file pone.0240235.s002.xlsx]

## Sheet: Control1
Treatment	X.start	Y.start	X.end	Y.end	Length
Control	721.076	275.895	716.976	264.766	12.068
	907.35	469.198	919.651	471.541	12.627
	423.508	388.948	428.194	376.061	14.111
	233.72	524.259	219.076	534.217	17.878
	766.766	499.657	784.925	493.8	20.226
	763.251	825.928	779.067	839.401	20.876
	242.507	579.907	220.833	572.878	23.025
	247.778	755.051	223.762	756.222	24.213
	463.34	625.011	464.511	649.613	25.203
	466.269	446.353	476.227	422.922	25.684
	441.667	442.252	469.198	438.152	30.211
	249.536	480.913	222.005	473.298	28.941
	895.634	635.555	924.923	640.827	30.029
	688.274	511.958	706.432	487.942	30.309
	509.615	708.775	484.427	725.763	33.334
	690.617	791.368	699.989	822.999	34.165
	721.662	287.025	753.293	275.309	34.836
	713.461	309.284	715.805	275.309	40.161
	218.49	585.765	184.516	597.48	38.071
	719.905	301.083	726.348	263.594	39.754
	619.739	431.123	642.584	400.663	39.631
	564.677	755.637	547.69	790.197	39.836
	896.806	432.294	931.952	452.21	41.411
	644.927	782.582	643.17	824.757	45.717
	509.03	264.18	490.285	226.105	43.317
	567.606	445.767	551.205	406.521	43.853
	566.435	749.779	555.891	791.368	44.169
	391.291	465.683	356.145	439.324	44.802
	724.591	301.669	768.523	305.769	47.922
	597.48	428.78	599.237	383.676	46.091
	620.325	430.537	628.526	385.433	49.708
	228.448	589.279	188.616	565.263	53.794
	535.389	673.044	489.114	662.5	57.706
	827.686	724.591	837.644	771.452	50.519
	597.48	427.608	625.597	388.362	52.56
	560.577	751.536	510.201	755.051	53.935
	569.363	481.499	567.606	430.537	57.055
	268.866	569.363	310.455	604.509	55.369
	810.698	804.255	824.171	859.317	59.229
	831.786	707.018	887.434	722.248	71.264
	855.802	797.812	906.764	825.343	66.184
	604.509	431.123	637.898	383.676	58.637
	405.349	589.279	363.76	548.276	58.573
	429.366	443.424	403.592	390.705	59.65
	622.668	433.466	680.659	404.178	69.459
	705.261	776.138	752.122	828.271	78.522
	543.59	461.583	557.062	392.462	74.2
	431.123	439.909	414.721	371.375	72.271
	381.919	466.855	323.928	426.437	72.098
	547.104	715.219	494.385	763.837	77.076
	677.144	437.566	754.465	430.537	81.461
	124.182	383.09	69.12	328.028	78.313
	92.551	429.951	25.188	388.362	83.192
	477.984	611.538	506.101	685.931	83.138
	643.17	448.11	687.102	378.404	84.887
	790.197	783.167	837.644	854.631	91.097
	538.318	478.57	491.457	404.763	88.036
	773.209	778.481	851.116	818.899	92.456
	719.319	515.473	810.113	515.473	100.524
	636.726	777.31	618.568	866.346	94.629
	666.6	448.696	756.222	472.712	100.901
	408.864	547.104	316.313	533.632	94.564
	314.556	723.419	241.335	783.167	96.103
	539.489	684.759	462.754	740.407	96.762
	685.345	518.988	742.75	436.395	147.288
	742.164	778.481	788.439	869.861	107.023
	828.271	722.834	930.78	739.235	113.144
	464.511	446.353	373.718	387.776	118.606
	810.113	759.151	910.864	812.456	134.063
	413.55	586.936	469.783	694.717	128.983
	453.382	591.037	355.559	672.458	128.521
	439.324	572.292	312.798	589.279	131.679
	538.904	728.106	489.114	847.602	132.185
	585.765	432.88	514.887	322.171	137.861
	377.818	500.243	244.85	483.842	141.46
	387.776	642.584	259.494	698.817	142.878
	654.299	462.754	754.465	361.417	145.889
	803.669	551.79	920.822	459.825	153.651
	421.751	549.447	283.51	605.095	157.895
	538.904	488.528	489.114	345.015	168.906
	415.893	451.039	284.682	353.216	166.099
	408.864	453.968	265.937	366.689	174.674
	503.172	634.383	337.986	671.872	182.647
	850.53	677.144	865.76	847.602	223.411
	618.568	432.88	596.894	261.251	181.79
	564.091	666.015	430.537	780.239	181.188
	346.187	541.247	178.072	619.739	189.661
	493.8	619.153	409.45	786.682	202.52
	838.815	593.965	994.629	699.989	199.516
	629.697	442.838	800.74	361.417	220.812
	388.948	479.156	198.574	423.508	203.021
	330.371	513.13	139.412	455.139	215.941
	634.969	446.939	732.792	270.038	214.07
	390.705	473.884	196.817	403.006	213.461
	924.923	529.531	1127.6	581.079	230.604
	402.42	524.259	169.872	516.645	239.194
	398.32	469.783	175.144	379.576	246.94
	287.025	440.495	31.046	442.838	264.906
	649.027	468.612	902.078	386.605	303.084
	400.663	507.272	137.069	393.634	298.974
	516.059	690.617	287.025	875.718	305.838
	652.542	468.612	892.12	289.368	314.055
	438.152	576.978	216.147	783.167	329.053
	394.22	492.628	103.68	377.818	316.302
	408.864	533.046	96.651	502.586	327.724
	842.915	596.309	1170.36	566.435	359.034
	560.577	482.67	523.088	150.542	348.189
	644.927	461.583	978.813	510.787	362.408
	471.541	607.438	209.704	880.99	396.041
	588.694	509.03	981.156	418.236	436.214

## Sheet: Control2
Treatment	X.start	Y.start	X.end	Y.end	Length
Control	776.138	955.968	783.167	940.738	16.894
	795.469	460.997	809.527	447.524	19.49
	910.864	632.04	922.579	650.199	21.856
	786.096	454.553	808.355	446.939	24.412
	770.866	452.21	786.096	429.951	27.287
	825.343	474.469	845.259	455.725	29.903
	855.217	515.473	882.747	513.13	28.04
	434.052	653.713	406.521	656.057	28.322
	878.647	629.111	902.663	613.881	29.497
	407.692	821.828	383.676	806.012	29.802
	820.071	491.457	851.116	488.528	32.796
	757.394	897.977	766.18	928.437	32.132
	444.595	869.275	425.265	894.463	32.883
	722.834	946.596	719.905	978.813	33.555
	814.213	479.156	847.602	468.612	37.357
	780.239	459.825	801.912	432.294	35.947
	453.382	573.464	421.751	557.062	37.894
	302.84	782.582	269.452	800.74	39.74
	509.03	1004	517.23	1041.49	43.772
	426.437	822.999	453.382	852.288	39.911
	482.084	518.988	456.897	486.771	44.021
	413.55	811.87	395.391	848.773	48.415
	453.968	702.332	427.022	735.135	42.863
	681.244	400.663	714.047	371.375	44.381
	524.259	462.168	525.431	417.064	50.544
	855.802	646.684	900.906	644.341	45.961
	374.889	670.115	329.2	666.015	52.096
	613.881	404.178	643.17	368.446	46.527
	756.222	438.738	789.025	405.935	48.623
	470.369	530.703	429.951	505.515	49.527
	858.731	559.405	906.178	552.376	48.923
	670.701	821.828	704.675	855.802	51.99
	509.615	490.871	500.829	443.424	49.591
	507.272	851.116	489.699	896.806	52.727
	858.145	574.049	907.35	576.393	52.119
	855.802	526.603	905.592	524.259	50.704
	552.376	442.838	552.962	392.462	52.638
	854.045	661.914	903.835	674.215	52.204
	536.561	460.411	526.017	407.106	61.559
	527.188	818.313	531.874	873.961	57.56
	440.495	639.655	387.19	622.668	60.709
	529.531	456.311	507.858	401.835	59.95
	834.129	745.679	887.434	773.209	63.529
	496.729	839.987	444.01	868.689	61.195
	794.883	468.026	851.702	444.01	63.92
	448.11	640.827	410.035	689.445	64.631
	859.903	600.409	921.994	601.58	63.826
	473.884	524.259	411.207	515.473	69.065
	495.557	749.779	467.44	806.598	67.599
	575.807	442.838	593.965	380.747	67.756
	728.691	428.78	765.009	374.889	71.948
	446.939	785.511	410.035	844.087	71.796
	452.796	718.733	403.006	769.109	77.752
	441.081	678.316	380.747	716.39	72.439
	489.114	496.143	448.11	437.566	80.259
	503.172	839.401	435.809	864.589	80.463
	636.726	933.123	673.629	1001.07	79.097
	473.884	524.259	405.935	562.92	99.91
	744.507	436.98	814.799	400.077	88.299
	464.511	600.409	387.19	581.664	85.251
	513.716	941.91	480.327	1015.72	83.429
	426.437	668.358	345.015	667.772	83.252
	494.385	745.679	441.667	807.77	87.193
	852.288	622.082	934.881	617.982	92.626
	469.783	523.088	403.006	465.683	91.538
	432.294	576.393	378.99	506.101	89.232
	479.741	521.331	427.608	449.282	89.834
	822.414	756.222	913.793	787.268	103.181
	393.634	648.442	311.627	597.48	99.944
	705.261	784.339	731.034	877.476	98.143
	444.595	643.17	362.003	590.451	100.26
	438.738	705.847	342.087	739.821	111.141
	657.228	404.763	687.688	304.598	106.739
	753.879	439.324	851.116	388.362	114.241
	793.125	770.281	916.136	793.125	128.081
	452.21	755.051	377.232	855.802	131.294
	421.751	690.617	336.229	783.167	127.942
	516.059	859.903	503.758	985.842	150.516
	731.62	782.582	842.915	850.53	132.804
	574.635	930.78	562.92	1064.34	149.981
	731.62	793.711	825.343	897.392	145.495
	469.783	866.346	403.006	995.8	151.776
	508.444	827.686	460.997	966.512	153.037
	568.778	442.252	550.033	295.811	155.443
	435.809	650.199	292.882	609.781	167.566
	692.96	404.178	789.025	288.196	153.384
	670.701	820.071	793.125	927.851	166.874
	427.608	693.545	350.873	837.644	169.276
	770.866	787.854	924.337	845.259	166.682
	860.488	527.774	1026.26	568.778	175.974
	552.962	803.669	525.431	979.399	186.033
	480.327	677.144	464.511	854.631	191.582
	513.13	825.928	484.427	1002.24	191.752
	513.716	902.663	433.466	1093.62	214.463
	717.562	779.067	876.89	928.437	246.959
	470.369	706.432	278.824	817.142	238.412
	606.852	884.505	527.188	1091.28	232.976
	462.754	699.989	336.815	883.333	245.667
	740.992	795.469	885.091	967.098	225.766
	460.411	695.303	294.64	847.602	235.125
	681.244	794.297	827.1	970.612	277.912
	636.141	858.145	591.037	1083.08	271.432
	862.831	549.447	1102.41	529.531	254.419
	528.946	770.866	499.072	1021.57	260.937
	646.684	824.757	785.511	1046.76	282.906
	690.031	844.087	755.637	1102.99	287.992
	707.018	406.521	902.078	138.24	356.967
	511.958	809.527	406.521	1175.63	436.146
	567.02	794.297	583.422	1185	429.694
	715.805	412.378	810.698	25.188	421.09
	608.024	783.167	827.1	1190.86	496.835

## Sheet: Control3
Treatment	X.start	Y.start	X.end	Y.end	Length
Control	543.625	855.046	537.578	861.697	348.238
	57.446	595.629	45.957	581.117	18.62
	894.351	567.208	903.422	584.14	19.349
	298.722	887.095	279.976	896.165	21.546
	904.631	694.195	924.586	704.475	22.873
	136.057	979.614	128.801	1003.2	25.46
	399.707	622.841	384.589	644.005	26.923
	309.002	835.09	287.232	849.603	26.44
	904.631	603.49	930.633	595.025	27.616
	500.691	625.26	485.574	599.862	29.993
	460.781	576.884	431.756	590.187	33.431
	376.728	674.24	364.634	703.871	33.593
	502.506	751.642	477.108	773.411	33.686
	534.555	818.159	504.32	833.881	34.814
	727.454	424.499	723.221	390.636	36.364
	897.375	565.394	932.447	568.418	36.438
	944.541	632.516	961.473	663.96	36.561
	94.333	964.496	67.726	938.494	42.317
	477.713	644.005	448.687	619.817	38.125
	520.042	771.597	484.365	784.9	38.814
	892.537	689.963	930.633	692.986	42.8
	301.141	614.375	262.44	609.537	40.254
	565.999	773.411	534.555	796.994	41.51
	740.757	449.897	743.781	410.591	40.633
	666.379	384.589	636.144	357.982	40.393
	879.234	595.025	916.725	610.747	41.044
	567.208	424.499	555.114	385.194	41.924
	451.711	545.439	409.986	536.973	44.043
	927.005	501.901	946.96	462.595	44.929
	784.9	865.93	809.088	902.817	44.537
	821.787	388.217	855.65	358.587	46.2
	449.897	666.379	404.544	654.285	47.874
	455.339	547.858	451.711	500.691	56.075
	304.164	856.86	258.812	841.742	53.455
	673.636	385.799	647.029	345.284	49.143
	663.356	786.715	701.452	820.578	51.107
	721.407	880.443	738.339	928.819	53.187
	498.877	796.994	448.083	789.133	56.016
	885.885	582.931	931.238	608.328	53.617
	647.029	258.207	633.121	208.017	61.343
	591.396	773.411	543.02	795.18	56.746
	642.191	391.241	605.909	352.54	56.858
	890.723	692.986	936.68	720.198	55.301
	492.226	631.911	446.268	659.123	54.602
	630.702	774.621	594.42	813.926	56.052
	544.23	741.967	491.016	736.524	89.704
	666.379	362.215	649.448	311.42	59.107
	599.862	348.912	620.422	299.326	56.801
	662.751	780.063	703.871	815.135	54.421
	619.213	236.438	624.05	182.015	59.025
	738.339	847.789	756.48	901.607	59.348
	292.07	864.116	244.299	831.462	67.32
	69.54	986.87	10.885	994.127	62.105
	425.104	548.463	372.495	576.279	61.916
	722.012	793.366	745.595	848.394	62.998
	578.093	780.063	533.345	822.392	62.373
	731.082	778.853	770.388	826.625	65.452
	759.503	396.683	769.783	334.399	64.317
	453.525	697.219	392.45	716.569	65.986
	890.118	527.903	949.379	503.11	65.445
	433.57	723.826	376.728	754.061	67.381
	734.106	760.712	771.597	815.135	68.991
	488.597	839.928	442.036	887.095	71.241
	784.296	860.488	845.37	890.723	91.603
	647.634	399.707	588.978	363.425	71.782
	474.085	781.272	489.202	713.546	72.597
	552.091	787.924	490.412	819.973	73.506
	899.189	549.067	969.939	553.905	73.727
	581.721	785.505	545.439	847.184	73.842
	913.701	494.644	982.637	470.456	74.976
	555.114	835.09	562.371	910.073	100.835
	428.127	546.044	368.262	593.815	149.121
	854.441	731.687	923.377	767.364	80.802
	90.1	968.729	24.793	922.772	105.336
	856.255	465.014	934.261	446.873	82.957
	595.025	796.994	531.531	845.975	82.885
	503.715	713.546	500.691	793.971	126.338
	475.899	531.531	394.869	532.741	87.635
	869.558	643.401	947.565	668.193	88.294
	623.446	359.192	625.26	276.348	95.757
	634.33	761.922	564.79	810.298	91.024
	433.57	508.553	364.634	457.758	86.792
	362.82	708.104	393.055	790.343	120.503
	853.836	500.691	921.563	442.036	94.062
	643.401	780.668	681.497	862.907	118.88
	500.691	578.093	409.382	567.208	96.252
	696.614	777.644	748.014	855.046	110.514
	492.83	809.693	533.345	897.375	123.186
	914.306	460.781	996.545	409.986	98.801
	487.388	471.061	394.264	445.059	98.752
	959.054	636.749	1052.78	665.775	100.062
	860.488	472.271	919.748	392.45	109.291
	734.71	446.873	694.195	355.564	104.753
	585.954	454.734	497.063	407.568	102.45
	299.326	650.052	255.183	740.757	107.477
	497.668	625.26	396.078	626.469	103.314
	675.45	283	702.057	183.829	110.734
	471.666	566.604	398.497	642.191	126.988
	877.419	479.527	974.171	437.803	108.792
	441.431	547.858	432.965	653.076	123.061
	456.548	702.661	361.006	749.223	107.974
	516.414	817.554	437.803	891.328	110.493
	738.339	475.294	796.39	383.984	112.691
	618.003	402.125	508.553	388.822	130.582
	796.39	428.732	835.09	325.329	120.541
	488.597	832.672	409.986	911.283	112.634
	402.73	584.14	302.35	643.401	145.947
	566.604	747.409	458.362	791.552	119.869
	593.815	777.039	511.576	863.511	138.331
	720.802	443.85	678.473	331.376	124.972
	335.004	929.424	317.467	1048.55	123.642
	177.177	1008.03	80.425	1081.81	141.525
	466.828	559.952	350.121	523.67	136.378
	861.093	647.029	981.428	608.328	132.999
	761.317	735.315	838.114	840.533	132.183
	584.14	443.85	491.016	348.912	134.927
	459.572	559.347	352.54	654.89	160.508
	469.852	714.151	327.143	691.172	158.325
	322.305	679.683	208.017	770.388	150.9
	771.597	725.035	904.631	786.715	148.899
	703.871	414.219	647.634	275.743	156.687
	766.155	399.102	861.093	283.604	153.181
	734.106	770.388	786.715	910.678	161.25
	417.848	684.52	313.839	798.204	156.762
	845.37	494.04	893.142	347.098	182.702
	469.247	671.822	314.444	680.287	170.198
	396.078	682.706	324.724	835.09	185.021
	697.824	426.918	638.563	266.673	174.019
	559.952	460.177	407.568	382.775	178.552
	619.817	399.707	490.412	261.835	305.359
	498.877	816.949	331.98	911.283	202.972
	810.902	439.617	855.046	252.16	203.418
	674.24	773.411	703.871	964.496	213.755
	483.155	715.965	319.886	820.578	221.675
	509.157	798.204	316.863	848.999	213.481
	506.134	703.871	307.188	686.334	231.016
	860.488	501.901	1018.92	374.914	205.374
	902.817	616.794	1112.04	637.354	220.491
	552.091	779.458	374.309	901.003	225.366
	890.118	638.563	1102.37	598.048	226.398
	523.065	594.42	319.886	510.367	231.926
	299.931	900.398	89.496	991.708	240.118
	489.807	813.926	284.814	918.539	246.04
	559.952	786.715	590.792	1018.32	272.534
	230.391	923.981	50.795	1079.99	297.402
	250.346	635.54	10.885	584.14	259.098
	821.787	662.146	1079.99	670.007	279.001
	844.161	667.589	1107.81	703.871	276.074
	606.514	789.133	553.3	1051.57	291.991
	561.766	807.274	299.931	867.744	348.984
	789.133	434.779	629.493	215.878	293.753
	892.537	530.322	1165.86	428.732	304.451
	445.059	860.488	160.85	925.795	319.569
	730.477	766.759	851.417	1037.66	309.294
	754.665	751.642	830.253	1039.48	311.416
	790.343	696.01	1088.46	695.405	315.928
	498.273	589.582	214.668	683.311	314.445
	894.956	557.533	1182.19	446.873	332.759
	642.191	798.808	719.593	1098.13	322.568
	680.287	433.57	389.427	304.769	343.945
	596.234	766.155	248.532	806.67	384.86
	375.519	867.744	39.91	992.917	434.715
	523.67	874.396	171.735	966.31	395.769
	467.433	705.685	101.59	543.625	416.412
	813.926	656.704	1223.91	613.77	424.457
	812.717	475.899	605.909	116.102	446.63
	468.038	697.219	50.795	571.441	448.966

## Sheet: Control4
Treatment	X.start	Y.start	X.end	Y.end	Length
Control	544.208	790.133	525.962	782.2	19.949
	575.94	875.017	563.248	895.643	25.154
	766.334	478.364	771.887	448.218	31.043
	550.555	829.798	522.789	816.312	30.966
	825.039	614.812	830.592	579.907	35.928
	629.092	253.858	623.539	218.159	40.351
	538.655	844.078	512.476	869.464	36.693
	622.746	593.393	617.986	556.108	43.034
	866.291	968.627	844.871	1001.95	42.351
	537.068	808.379	497.403	816.312	45.138
	565.627	589.427	591.807	554.521	44.351
	587.84	894.85	572.767	936.895	45.885
	744.121	1017.02	726.669	1061.44	49.151
	548.968	829.798	502.956	846.458	51.243
	765.541	1021.78	810.759	1047.96	53.118
	637.025	587.84	623.539	535.482	57.119
	559.281	867.084	514.063	897.23	56.108
	563.248	755.228	504.543	750.468	60.112
	817.106	1004.33	877.397	1009.88	63.578
	389.513	597.36	327.636	606.086	66.173
	551.348	851.218	502.163	890.09	64.053
	526.755	667.171	463.291	625.919	76.859
	904.369	861.531	980.527	887.71	82.796
	821.072	618.779	812.346	538.655	85.134
	1124.12	1362.9	1063.03	1416.05	81.249
	687.003	621.159	740.155	554.521	93.192
	533.102	640.198	488.677	560.868	93.995
	872.637	887.71	948.794	938.481	92.845
	1103.49	1265.32	1201.86	1271.67	105.685
	893.263	940.068	971.8	1001.15	105.774
	560.074	869.464	514.063	959.901	116.308
	733.015	607.673	800.446	529.929	120.059
	835.352	634.645	887.71	545.001	106.296
	529.929	708.423	422.832	678.277	113.451
	765.541	1020.99	684.623	1106.66	128.507
	578.32	364.921	601.326	246.718	127.231
	707.629	419.659	744.915	304.63	125.402
	537.862	628.299	441.078	552.141	132.102
	516.442	650.511	415.693	575.147	139.281
	534.689	798.86	412.519	831.385	142.661
	693.35	623.539	620.366	518.029	192.44
	622.746	403	668.757	281.624	226.027
	606.879	437.905	587.047	298.283	142.749
	874.224	870.257	1013.85	890.883	151.796
	775.854	610.846	798.86	460.911	162.973
	683.83	562.454	647.338	409.346	167.747
	536.275	591.807	372.061	587.84	174.417
	871.05	901.196	875.81	1070.17	212.256
	563.248	754.434	400.62	699.696	185.232
	792.513	602.913	869.464	422.039	225.686
	616.399	442.665	606.879	238.785	210.994
	694.143	448.218	690.97	192.773	264.529
	777.44	669.551	963.074	464.878	295.745
	879.777	971.007	1148.71	1147.12	358.804
	836.145	1022.57	928.962	1340.69	360.95
	611.639	596.566	307.01	406.173	537.355
	731.428	445.838	819.486	84.884	432.281
	679.864	622.746	525.962	264.171	403.454
	898.023	942.448	1299.44	1047.96	504.55
	782.993	659.238	944.828	273.691	431.831
	671.931	429.972	479.95	24.592	501.3
	876.604	971.007	1117.77	1415.26	534.473
	784.58	653.684	1030.51	211.813	533.166

## Sheet: Control5
Treatment	X.start	Y.start	X.end	Y.end	Length
Control	1178.85	858.358	1202.65	863.117	24.419
	1154.26	608.466	1133.63	591.013	27.302
	575.94	773.474	542.622	760.781	36.748
	1291.5	747.295	1326.41	734.602	38.203
	1001.95	990.046	1010.67	1026.54	38.078
	594.98	967.04	563.248	990.84	41.968
	622.746	827.419	605.293	788.547	44.429
	779.027	932.928	751.261	966.247	43.733
	851.218	1013.85	843.285	1056.68	44.097
	1091.59	994.806	1090	1039.23	46.897
	758.401	759.988	715.562	773.474	49.702
	744.915	773.474	696.523	765.541	51.341
	733.015	721.909	689.383	698.11	50.956
	605.293	689.383	621.952	738.568	53.724
	821.865	996.393	815.519	1053.51	57.746
	791.72	802.826	734.602	811.552	59.463
	1135.22	968.627	1185.2	1000.36	60.309
	592.6	771.887	542.622	805.999	64.496
	1140.78	670.344	1197.1	647.338	577.405
	1174.09	757.608	1208.21	706.043	62.653
	932.135	1002.74	905.956	1059.06	63.388
	813.932	961.487	761.574	995.6	63.426
	744.121	750.468	708.423	698.903	63.437
	805.999	1128.08	743.328	1136.02	66.581
	656.064	830.592	591.807	818.692	70.008
	992.426	985.287	965.454	1046.37	75.783
	858.358	635.438	817.899	579.114	70.742
	1113.8	664.791	1106.66	594.98	72.223
	793.306	962.281	721.909	971.8	75.52
	807.586	842.491	733.808	859.944	77.252
	744.915	855.978	667.964	859.944	78.91
	799.653	795.686	725.082	818.692	96.256
	836.145	1056.68	806.793	1129.67	172.097
	683.83	827.419	615.606	787.753	86.219
	1174.89	776.647	1204.24	850.424	82.533
	832.972	668.757	758.401	638.612	84.299
	790.133	813.932	709.216	825.039	85.011
	682.244	795.686	594.98	792.513	91.734
	1141.57	921.029	1208.21	984.493	92.259
	836.938	695.73	752.054	660.031	107.581
	736.188	862.324	643.371	864.704	97.961
	798.066	959.107	706.043	988.46	101.756
	802.033	883.743	707.629	925.789	110.569
	733.015	675.104	646.545	615.606	106.751
	815.519	766.334	709.216	752.054	108.803
	1158.23	697.316	1267.7	680.657	112.497
	813.932	774.267	702.076	790.133	116.807
	790.133	718.736	688.59	668.757	119.962
	791.72	1018.61	713.976	1101.11	114.755
	789.34	982.907	761.574	1094.76	118.984
	1132.84	958.314	1232.8	1016.23	119.198
	818.692	761.574	704.456	737.775	120.218
	1130.46	658.444	1182.82	550.555	125.085
	813.139	743.328	693.35	726.669	122.859
	811.552	863.117	694.143	901.989	128.913
	1170.13	875.81	1299.44	899.609	137.756
	779.82	951.174	660.031	1011.47	141.354
	804.413	788.547	671.137	826.625	148.059
	794.1	916.269	652.891	965.454	155.241
	799.653	957.521	692.556	1067	157.78
	1174.89	671.931	1312.92	602.12	158.178
	899.609	1028.92	771.887	1120.15	162.903
	818.692	736.982	657.651	699.696	169.776
	1134.43	663.997	1256.6	552.141	166.122
	820.279	981.32	692.556	1099.52	178.384
	799.653	836.938	625.125	838.525	190.165
	821.865	888.503	653.684	841.698	179.276
	802.826	824.245	617.192	847.251	191.473
	805.206	799.653	615.606	753.641	211.297
	780.613	707.629	601.326	622.746	202.719
	723.495	789.34	541.828	700.49	228.898
	1163.78	713.976	1369.25	749.675	226.196
	802.826	833.765	608.466	756.021	233.047
	1139.19	666.377	1335.13	587.84	246.846
	1167.75	684.623	1389.87	664.791	232.263
	790.926	844.078	561.661	836.145	247.541
	814.726	717.942	668.757	533.102	247.582
	796.48	887.71	582.287	994.806	296.643
	1143.95	687.797	1365.28	799.653	276.225
	1181.23	822.659	1416.85	917.062	260.961
	799.653	917.856	560.074	1030.51	284.705
	805.206	863.117	537.862	853.598	281.849
	817.106	869.464	601.326	1051.13	293.924
	752.848	682.244	542.622	465.671	325.818
	1162.99	725.875	1476.34	734.602	323.998
	826.625	733.808	521.202	608.466	336.367
	812.346	863.911	508.509	1029.71	355.327
	801.239	863.117	475.191	698.11	388.71
	822.659	738.568	475.984	570.387	462.341
	829.005	712.389	677.484	339.535	435.06
	1139.19	675.897	1485.86	451.391	422.72
	525.169	756.021	13.486	757.608	554.93

## Sheet: Control6
Treatment	X.start	Y.start	X.end	Y.end	Length
Control	1308.67	610.918	1329.34	590.244	29.763
	972.714	963.411	968.58	934.467	29.547
	1253.88	611.952	1254.91	580.941	34.68
	852.805	842.468	820.76	846.603	33.586
	1350.02	710.154	1377.93	690.514	34.466
	958.243	961.344	929.299	938.602	37.118
	1392.4	642.963	1401.7	604.716	40.467
	401.077	847.636	361.796	850.737	39.781
	1239.41	634.694	1200.13	628.491	39.895
	790.783	869.344	754.603	890.018	41.862
	511.683	1114.33	469.301	1135.01	47.679
	1392.4	641.929	1421.34	602.649	49.403
	1547.45	906.557	1599.14	891.052	55.598
	971.681	948.939	923.097	923.097	58.438
	1018.2	788.715	962.377	785.614	56.755
	1233.21	625.39	1184.62	595.413	61.763
	1336.58	692.581	1357.25	636.761	62.653
	1060.58	842.468	998.557	835.232	64.445
	1050.24	900.355	986.153	904.49	65.905
	733.929	1100.89	681.21	1143.28	72.541
	1371.72	1145.34	1386.2	1211.5	69.646
	1048.17	1008.89	983.051	1027.5	68.217
	1357.25	1145.34	1362.42	1214.6	70.925
	1374.83	734.963	1419.27	681.21	78.256
	718.423	575.772	656.401	535.458	85.836
	1309.7	608.851	1311.77	534.424	76.325
	1066.78	873.479	992.355	877.614	76.911
	1083.32	1078.15	1016.13	1114.33	78.453
	1125.7	1241.48	1047.14	1254.91	81.729
	784.58	1064.71	704.985	1046.11	90.079
	798.019	1059.55	717.39	1081.25	90.746
	1028.53	1158.78	962.377	1217.7	104.079
	935.501	912.76	949.973	824.895	97.256
	1494.73	843.502	1585.7	837.299	92.183
	1427.54	1191.86	1494.73	1255.95	93.131
	1406.87	742.199	1475.09	679.143	93.533
	906.557	906.557	821.794	861.074	102.377
	847.636	901.389	764.94	847.636	99.987
	1108.13	1265.25	1015.1	1298.33	104.182
	1045.07	971.681	945.838	994.422	108.066
	1035.77	916.894	928.265	908.625	109.312
	1167.05	752.536	1076.09	692.581	111.031
	1022.33	967.546	905.524	971.681	118.874
	688.446	883.816	570.604	868.31	142.231
	983.051	1127.77	860.041	1151.55	135.98
	1387.23	1149.48	1424.44	1269.39	129.442
	1122.6	1111.23	1032.67	1202.2	128.558
	921.029	1097.79	796.985	1143.28	135.769
	1076.09	1092.62	968.58	1170.15	133.394
	1617.74	1029.57	1720.08	944.804	134.395
	652.266	1013.03	532.357	954.108	137.098
	1012	1106.06	878.647	1136.04	203.502
	493.076	887.951	374.2	815.592	161.233
	1119.5	1261.12	1107.1	1402.73	149.605
	995.456	1044.04	854.872	1065.75	147.708
	1043.01	1000.62	902.423	975.815	148.1
	1143.28	1124.67	1043.01	1228.04	145.16
	1061.61	865.209	915.861	893.119	155.745
	734.963	1019.23	586.11	1015.1	154.852
	1171.18	1140.17	1024.4	1189.79	165.146
	1420.31	752.536	1505.07	619.188	167.559
	1239.41	1162.92	1126.74	1278.69	162.59
	1076.09	1115.37	939.636	1204.26	168.518
	849.704	991.321	686.379	1002.69	169.699
	1480.26	804.221	1639.45	748.401	173.797
	1461.66	1184.62	1529.88	1347.95	191.047
	1350.02	1135.01	1387.23	1308.67	185.769
	1545.39	1117.43	1672.53	1248.71	185.11
	1067.82	1063.68	878.647	1087.45	199.071
	1638.42	1037.84	1829.65	1062.65	199.084
	1037.84	914.827	862.108	835.232	205.79
	788.715	1028.53	594.379	1046.11	199.562
	1409.97	1128.8	1451.32	1323.14	209.362
	1650.82	1053.34	1850.33	1067.82	235.519
	1311.77	1155.68	1292.13	1357.25	208.255
	1183.59	1310.73	1330.38	1471.99	265.088
	1033.7	966.512	808.356	927.231	241.162
	1010.96	1010.96	776.311	1015.1	241.547
	1089.52	812.49	1084.35	561.301	287.902
	1299.36	1150.51	1227.01	1405.84	280.523
	1526.78	1175.32	1740.76	1339.68	272.067
	1158.78	807.322	931.366	661.57	277.317
	989.254	1225.97	782.513	1409.97	291.216
	1204.26	1128.8	1031.63	1347.95	286.403
	1222.87	682.244	1067.82	443.459	288.728
	1043.01	942.737	792.85	791.816	315.301
	1265.25	1141.21	1276.62	1434.78	309.52
	1028.53	1003.73	714.289	955.141	334.57
	1093.66	1100.89	854.872	1332.44	341.237
	1225.97	1148.44	1028.53	1424.44	381.899
	1557.79	924.13	1899.95	905.524	349.764
	1340.71	691.547	1654.96	547.863	358.553
	980.984	967.546	630.559	938.602	366.172
	362.83	940.67	4.135	1030.6	375.165
	1261.12	1161.88	1156.71	1559.86	436.425
	1329.34	1153.61	1536.08	1519.54	452.573
	1030.6	944.804	610.918	896.22	444.482
	1022.33	1033.7	611.952	1170.15	460.933
	1488.53	815.592	1900.98	652.266	544.442
	1063.68	1077.12	635.727	1262.15	498.133
	1487.5	1183.59	1849.29	1496.8	481.168
	1054.38	961.344	608.851	782.513	546.416
	737.03	996.49	235.684	994.422	541.927
	1050.24	1083.32	631.592	1365.52	517.909
	1616.71	1058.51	2105.65	1186.69	513.092
	1047.14	965.478	513.75	876.58	549.612
	1077.12	1024.4	522.02	1022.33	569.088
	1076.09	832.131	571.638	542.694	631.29
	1048.17	1008.89	462.065	851.771	644.116
	1075.05	1029.57	400.043	1133.97	708.371

## Sheet: Control7
Treatment	X.start	Y.start	X.end	Y.end	Length
Control	445.905	153.641	437.241	143.244	13.601
	475.94	641.71	458.034	639.977	18.5
	440.706	581.062	423.956	590.304	19.451
	365.041	248.367	348.868	236.815	20.245
	455.146	648.641	435.508	642.287	20.95
	589.149	813.834	585.105	834.627	21.604
	386.99	280.712	380.636	260.496	21.735
	437.241	312.48	430.309	290.531	23.576
	512.328	811.523	500.776	834.05	26.529
	474.784	623.804	456.301	641.132	25.392
	603.588	718.53	617.451	739.901	25.918
	412.982	540.053	391.611	554.493	26.416
	849.067	515.216	868.705	497.888	26.501
	404.895	145.554	381.791	132.27	27.346
	685.607	755.496	711.599	762.428	28.344
	683.297	686.762	707.556	699.47	27.608
	426.266	299.773	427.999	272.048	28.27
	489.224	157.684	470.164	136.89	66.178
	546.984	194.072	541.208	165.193	30.235
	678.676	634.779	700.625	654.417	30.034
	615.14	904.516	592.037	922.999	31.558
	664.236	731.815	693.116	739.324	32.183
	638.244	1104.94	658.46	1126.89	29.938
	357.532	604.744	326.92	600.123	31.709
	717.375	336.739	739.901	314.79	31.471
	686.185	632.468	681.564	663.659	32.293
	454.569	606.476	455.146	639.399	33.109
	467.853	887.766	436.085	901.051	43.394
	686.185	668.857	698.314	701.202	36.15
	567.2	879.102	534.854	866.973	36.635
	662.503	624.382	671.167	657.883	35.336
	295.152	488.069	263.962	503.087	35.048
	580.485	791.885	581.062	826.541	38.347
	519.837	819.032	492.112	840.403	43.441
	312.48	343.092	278.402	332.696	36.48
	301.505	435.508	265.694	438.396	36.514
	441.861	690.228	414.714	713.909	54.382
	610.52	871.593	623.804	905.672	45.325
	417.025	322.877	403.74	288.798	36.981
	356.377	605.899	383.524	630.736	37.004
	663.081	716.797	627.848	727.772	37.943
	505.397	775.712	495.578	811.523	39.263
	611.097	887.766	600.123	924.155	40.617
	426.844	595.502	389.3	603.588	39.937
	732.97	469.008	771.669	471.319	39.036
	571.243	946.103	590.304	980.182	41.735
	377.748	252.41	345.98	229.306	49.047
	667.124	621.494	678.676	659.615	40.492
	522.725	870.438	512.328	909.715	44.946
	426.266	556.803	386.99	568.355	45.832
	745.677	367.351	786.109	358.11	42.402
	443.017	572.398	401.43	571.243	44.346
	615.718	1022.92	584.528	1050.65	52.517
	709.289	507.707	739.324	537.165	42.703
	233.349	561.424	191.184	558.536	45.728
	738.169	495	766.471	526.768	47.311
	643.443	824.808	658.46	864.662	44.306
	661.348	209.09	692.538	177.322	44.839
	613.985	239.703	645.753	208.512	44.636
	562.002	238.547	545.829	196.96	69.263
	669.435	589.726	695.426	627.27	46.096
	447.637	907.982	402.007	905.094	48.392
	482.871	714.487	470.164	759.54	50.38
	313.635	473.629	265.694	470.741	49.711
	684.452	262.806	711.599	222.952	50.794
	613.408	935.707	653.839	963.431	64.575
	694.849	813.834	653.839	841.558	64.728
	478.25	713.332	443.594	750.298	51.192
	597.813	237.392	618.606	191.184	54.923
	673.478	257.608	683.297	207.357	57.215
	553.338	186.564	544.096	135.158	54.517
	726.039	381.214	778.6	375.438	57.934
	661.926	732.97	634.201	778.023	73.552
	730.082	637.089	764.16	678.098	53.711
	429.732	854.265	471.319	888.344	55.264
	641.71	239.703	668.279	192.917	54.688
	705.246	308.437	731.237	261.074	57.6
	393.343	214.288	345.98	241.435	60.479
	478.828	831.162	427.422	850.8	56.158
	694.271	640.555	748.565	629.003	62.977
	690.806	525.035	746.255	531.967	57.194
	493.845	288.798	525.613	242.591	151.208
	398.542	683.297	345.98	661.926	59.136
	419.913	819.032	389.878	867.55	62.961
	460.922	608.787	404.318	617.451	58.546
	512.328	818.454	499.621	874.481	58.664
	709.289	329.808	749.72	288.798	61.286
	683.297	646.331	735.281	671.745	59.414
	451.681	612.83	417.025	660.193	61.103
	568.355	247.211	573.553	188.297	65.722
	612.83	696.582	651.529	741.634	60.729
	701.202	370.817	756.074	344.248	63.294
	548.717	168.081	501.931	128.804	62.94
	553.915	222.375	507.13	181.943	63.095
	452.258	352.912	421.068	299.195	65.771
	326.92	589.726	285.91	636.512	63.331
	484.026	668.857	435.508	708.133	67.346
	350.601	355.222	288.221	345.98	73.365
	579.329	251.832	618.606	202.159	68.535
	355.222	347.136	304.971	306.704	65.526
	708.133	274.358	757.229	228.728	67.336
	417.025	708.133	421.646	775.135	74.011
	631.313	205.047	692.538	176.745	75.203
	434.353	451.103	367.929	438.973	71.138
	549.294	240.28	554.493	171.546	70.526
	403.74	309.592	355.8	259.918	71.762
	498.466	921.267	491.535	990.001	71.982
	463.233	615.718	400.852	646.908	79.024
	370.239	566.045	343.092	631.313	73.706
	424.534	546.406	358.688	572.398	72.301
	545.829	757.807	560.269	827.118	73.749
	571.243	935.129	536.01	998.087	74.441
	735.858	493.268	807.48	511.751	77.423
	632.468	661.348	659.615	731.815	77.58
	589.726	757.807	564.89	829.429	78.48
	370.239	336.161	364.463	260.496	79.04
	475.362	308.437	421.646	254.72	82.887
	422.223	767.048	412.404	843.291	99.051
	764.738	356.377	836.938	329.808	79.777
	478.828	652.107	405.473	676.943	83.121
	678.098	622.072	744.522	582.217	84.558
	502.509	711.021	425.111	719.685	83.528
	516.949	764.16	445.327	796.506	80.782
	357.532	504.819	281.867	526.191	86.595
	390.455	481.716	375.438	559.114	108.3
	306.126	328.652	244.323	278.979	80.71
	399.697	513.483	333.273	556.803	81.129
	576.441	751.453	537.165	820.765	81.156
	490.38	716.797	443.017	782.066	85.324
	419.913	296.307	406.628	216.599	85.014
	566.045	243.746	559.691	162.305	86.739
	611.097	779.178	645.753	853.688	85.202
	503.664	269.16	421.646	262.806	89.592
	380.059	885.456	388.723	968.052	90.651
	798.816	453.413	877.947	427.422	85.07
	677.521	872.749	691.961	955.922	92.224
	445.327	1010.22	377.171	1061.05	89.755
	660.771	675.21	681.564	757.807	90.029
	386.412	257.608	376.015	172.124	89.254
	514.639	915.491	516.371	1002.71	98.627
	326.342	252.41	247.211	208.512	94.631
	614.563	711.599	652.684	795.351	96.941
	717.953	420.49	804.592	388.723	94.488
	700.047	409.516	767.048	344.248	97.057
	465.543	769.936	410.094	845.601	104.406
	409.516	491.535	329.23	442.439	99.706
	529.079	165.77	531.389	71.622	101.99
	266.272	318.833	203.314	247.789	103.356
	479.983	920.689	459.189	1013.68	105.579
	553.338	813.256	626.692	876.214	118.575
	445.327	803.437	390.455	886.611	114.48
	416.447	367.351	321.721	333.273	329.941
	289.376	430.887	224.107	354.067	114.847
	367.351	529.079	298.04	604.744	116.097
	657.883	919.534	653.262	1022.35	108.243
	511.751	239.125	552.76	143.244	108.768
	638.244	669.435	638.822	774.557	114.898
	706.978	540.63	812.101	531.389	114.163
	750.876	488.647	840.981	431.465	109.904
	726.617	389.3	832.317	411.249	114.145
	519.837	244.323	556.226	139.778	120.376
	681.564	786.109	668.857	897.008	114.934
	464.388	920.111	440.706	1029.86	125.002
	557.958	758.384	545.251	870.438	114.954
	449.948	265.117	402.007	162.882	118.632
	664.814	568.355	732.97	659.038	120.485
	267.427	261.651	255.298	147.287	125.561
	454.569	608.787	382.369	698.892	121.054
	706.978	508.285	823.075	519.259	122.272
	790.73	582.795	907.404	593.769	151.706
	718.53	439.551	824.808	388.723	124.598
	731.237	668.279	821.92	746.832	133.038
	511.173	760.695	510.595	880.835	134.937
	314.213	473.052	192.917	463.81	139.254
	760.695	667.702	832.317	768.204	127.975
	635.356	648.063	702.358	753.186	145.919
	490.957	883.145	367.351	908.56	181.162
	553.338	817.877	585.683	940.327	141.978
	519.259	811.523	535.432	937.439	132.786
	536.01	761.272	530.234	891.809	138.689
	404.318	477.095	280.712	520.992	140.107
	609.942	701.202	619.761	832.317	135.872
	676.943	620.916	762.428	722.573	141.854
	582.217	757.229	601.856	888.921	139.613
	478.25	932.819	464.965	1065.67	136.723
	519.837	828.274	562.579	954.767	180.191
	510.595	745.677	476.517	875.059	141.354
	480.56	263.962	492.112	127.649	164.446
	386.99	507.13	397.386	644.598	149.348
	408.938	779.178	345.403	901.628	154.572
	295.152	451.103	162.882	410.094	145.709
	608.209	239.703	648.063	105.123	150.345
	552.182	863.507	560.269	1004.44	147.426
	412.404	274.358	493.268	157.684	155.897
	456.301	710.444	386.412	834.627	151.024
	715.065	460.922	851.955	414.714	152.267
	658.46	646.331	727.194	775.135	156.128
	648.641	665.391	721.418	793.04	150.269
	415.87	261.074	287.066	189.452	153.402
	720.841	577.019	826.541	679.831	170.481
	687.918	566.622	819.61	635.356	156.359
	623.804	784.376	644.02	933.396	158.309
	606.476	834.05	630.158	984.225	161.417
	712.177	482.871	863.507	461.5	167.145
	490.38	839.826	349.446	904.516	208.958
	690.228	631.313	828.274	702.358	163.633
	728.349	626.115	881.99	651.529	165.728
	435.508	810.368	327.497	924.732	172.966
	491.535	881.412	590.881	1003.86	210.422
	474.784	272.048	438.396	118.407	168.984
	590.881	734.125	563.157	890.654	178.336
	663.659	660.771	769.936	780.333	168.984
	508.863	265.694	478.828	108.011	168.804
	459.767	438.973	306.126	389.3	167.548
	463.81	905.094	423.378	1066.82	174.133
	463.81	905.094	437.818	1070.86	188.427
	691.383	355.222	819.032	245.479	182.942
	548.717	913.758	590.881	1077.8	185.536
	327.497	342.515	199.271	228.728	174.044
	533.699	922.422	514.061	1093.39	183.283
	574.709	243.168	400.274	242.591	290.681
	713.909	704.09	753.186	875.059	212.148
	513.483	808.635	443.594	971.518	189.358
	377.748	415.87	231.616	516.371	192.071
	449.948	597.235	282.445	655.572	199.007
	650.374	669.435	714.487	835.205	184.331
	693.694	406.628	838.67	302.083	181.788
	470.164	710.444	320.566	808.635	187.881
	281.867	434.353	149.02	312.48	199.477
	474.784	280.712	393.921	118.985	186.43
	487.492	834.05	494.423	1014.84	208.055
	620.916	663.081	704.09	827.696	191.606
	481.716	660.193	410.671	830.584	198.555
	515.794	702.358	481.138	885.456	212.649
	393.921	500.199	203.314	526.191	272.26
	511.751	740.479	426.266	920.111	209.349
	548.139	763.005	661.926	931.086	219.404
	524.458	771.092	573.553	969.785	216.654
	500.199	720.263	512.906	924.732	217.055
	415.292	670.59	318.256	851.377	211.595
	710.444	346.558	897.008	251.255	216.752
	554.493	798.816	596.08	1005.6	215.682
	583.95	242.591	489.802	48.518	239.908
	417.025	295.152	331.54	92.415	240.925
	489.224	685.03	359.843	863.507	241.25
	685.03	569.51	902.206	529.079	283.386
	644.598	522.725	865.817	568.933	231.882
	652.107	526.191	859.464	619.184	232.423
	305.549	303.238	138.623	149.02	239.79
	676.943	538.32	899.896	589.149	247.728
	668.857	544.674	896.43	518.682	242.432
	462.655	737.591	318.256	916.646	249.562
	492.69	317.101	447.06	86.062	244.578
	486.336	310.169	426.266	80.286	260.741
	471.319	644.02	389.3	868.705	269.763
	449.37	598.39	321.144	805.747	259.026
	633.624	648.063	800.549	825.963	268.937
	600.123	728.349	686.185	971.518	264.322
	469.586	403.162	214.866	345.403	280.591
	546.406	791.307	548.717	1055.85	290.001
	681.564	548.139	925.31	659.615	318.51
	478.828	382.947	297.462	175.012	318.384
	624.96	666.547	709.866	930.508	296.314
	678.098	561.424	953.612	637.667	299.746
	684.452	665.391	896.43	862.352	326.553
	579.329	827.696	639.399	1123.42	316.645
	493.268	713.909	365.041	991.156	348.569
	459.767	422.801	144.399	447.06	335.783
	788.419	470.741	1081.26	652.684	381.514
	559.691	423.378	854.265	158.839	409.609
	672.9	529.656	1046.61	393.343	498.911

## Sheet: Control8
Treatment	X.start	Y.start	X.end	Y.end	Length
Control	437.759	662.65	420.786	653.457	19.544
	695.182	1002.11	676.794	1011.3	20.914
	603.952	977.356	592.637	997.865	24.43
	417.25	676.087	395.327	666.186	24.431
	493.628	605.367	469.584	594.759	26.917
	524.745	573.543	521.917	546.669	28.016
	541.011	551.619	531.817	526.16	28.058
	727.006	524.745	751.758	513.43	27.515
	611.024	577.079	609.61	549.498	28.498
	519.088	974.527	489.385	981.599	30.932
	751.758	367.039	781.461	375.525	31.554
	621.632	562.934	608.903	533.939	31.935
	858.546	578.493	867.739	544.547	37.202
	437.759	821.064	419.372	852.181	37.995
	604.659	976.649	606.074	1013.42	37.978
	697.303	330.264	706.497	293.49	39.495
	627.997	550.912	628.704	511.309	43.4
	609.61	974.527	620.218	1013.42	41.679
	374.111	724.884	333.8	715.691	42.715
	783.582	541.011	760.952	505.651	47.814
	468.169	931.388	432.809	954.018	44.134
	714.276	342.287	727.713	299.147	99.872
	483.728	657.7	445.539	631.533	48.227
	450.489	586.979	404.521	574.25	49.708
	698.01	493.628	697.303	445.539	52.693
	576.371	973.113	590.515	1020.5	52.39
	662.65	531.11	698.01	494.336	52.741
	446.953	824.6	396.034	830.965	53.236
	434.223	792.069	386.841	814.699	53.938
	548.79	548.79	543.84	495.75	53.795
	470.291	910.172	419.372	927.852	57.134
	485.849	630.119	434.931	606.781	56.999
	714.276	514.845	719.227	458.268	60.709
	518.381	608.196	502.822	550.912	61.888
	662.65	478.777	676.794	420.786	63.262
	733.371	1053.03	705.79	1106.07	62.364
	740.443	533.232	798.433	518.381	62.089
	672.551	969.577	666.893	1029.69	61.63
	647.799	988.671	640.727	1048.78	66.104
	655.578	535.353	613.853	490.092	76.305
	530.403	978.063	468.876	990.793	65.248
	944.825	799.141	1007.77	784.997	66.185
	1178.2	688.11	1241.85	702.961	66.36
	697.303	997.865	742.564	1045.95	67.375
	396.741	777.217	329.557	788.533	70.387
	760.244	538.182	756.708	467.462	75.197
	780.046	501.408	768.731	429.98	73.444
	729.835	943.41	763.073	1009.18	75.243
	983.014	765.195	1056.56	741.857	80.542
	797.726	990.793	805.505	1067.88	91.437
	700.132	968.162	697.303	1048.78	83.105
	886.834	651.335	911.586	573.543	84.008
	690.938	499.993	620.218	458.975	82.919
	865.618	925.023	944.117	950.482	84.853
	1023.32	769.438	1108.9	789.947	91.338
	411.593	693.767	333.093	650.628	90.609
	478.777	636.484	399.57	594.051	91.195
	1086.97	707.204	1167.59	750.344	93.481
	981.599	724.884	1067.17	692.353	93.5
	886.834	874.811	983.721	880.469	99.423
	809.041	575.664	756.708	493.628	107.929
	1050.9	716.398	1148.5	729.127	107.82
	794.19	572.835	807.627	473.827	102.997
	429.98	634.362	338.751	584.858	107.619
	410.886	710.033	319.656	656.285	107.38
	570.714	990.086	533.232	1089.8	116.608
	861.375	639.312	850.767	533.232	127.124
	591.93	572.128	565.056	467.462	110.267
	807.627	934.217	848.645	1036.05	116.147
	785.704	552.326	728.42	458.268	124.857
	869.154	631.533	947.653	553.034	115.589
	806.213	435.638	917.951	421.494	120.527
	784.997	982.306	828.843	1086.27	130.618
	470.291	883.298	407.35	977.356	115.877
	659.114	545.254	617.389	437.052	121.931
	608.903	590.515	492.921	596.88	128.71
	485.849	941.996	406.642	1030.4	124.282
	828.843	925.023	881.176	1033.22	122.826
	414.422	719.227	282.174	707.911	140.487
	494.336	640.727	423.615	528.281	136.441
	837.33	609.61	917.951	503.529	135.108
	469.584	881.176	364.917	964.626	139.19
	697.303	930.681	734.078	1060.1	151.318
	671.844	552.326	763.78	448.367	148.491
	682.452	536.061	649.213	390.377	159.609
	396.034	754.587	246.814	743.271	154.615
	466.047	958.262	316.12	979.478	161.491
	478.07	596.88	420.079	456.147	162.386
	837.33	609.61	828.136	454.732	164.037
	394.62	703.668	243.985	645.677	176.603
	719.934	521.917	843.694	413.714	203.45
	657.7	980.185	762.366	1108.19	189.315
	549.498	917.951	438.467	1042.42	177.209
	557.984	572.128	580.615	400.985	194.654
	945.532	751.758	1118.8	731.249	183.316
	937.045	806.213	1104.65	736.907	188.475
	1026.86	662.65	1207.9	639.312	186.889
	913	649.921	1089.8	589.808	189.502
	427.151	737.614	262.373	642.849	197.466
	898.149	855.01	1086.27	900.271	199.786
	916.536	838.744	1112.43	860.667	200.816
	823.893	917.951	944.825	1081.32	205.07
	915.122	814.699	1120.21	799.848	210.531
	797.726	932.095	911.586	1106.77	213.082
	692.353	543.84	630.119	342.287	237.452
	554.448	961.798	475.241	1162.64	227.74
	987.964	844.402	1208.61	801.969	231.995
	468.169	665.479	336.629	476.656	242.487
	788.533	932.802	770.852	1165.47	264.69
	760.952	927.145	881.883	1130.82	246.443
	657.7	935.631	576.371	1181.74	266.455
	864.911	657.7	1125.87	530.403	349.943
	840.158	514.137	1091.92	349.359	329.911
	945.532	724.177	1266.6	685.281	354.434
	736.907	929.973	704.375	1251.75	335.746
	978.063	752.465	1301.96	758.83	339.143
	873.397	896.028	1207.2	947.653	346.23
	875.519	649.921	1101.12	376.233	360.157
	973.82	659.114	1321.06	584.151	394.59
	868.447	666.186	1179.62	492.921	364.123
	820.357	599.709	806.92	233.377	382.019
	860.667	921.487	1076.37	1231.95	383.932
	956.847	682.452	1335.91	595.466	403.611
	910.879	823.893	1234.78	1051.61	546.021
	898.149	802.677	1365.61	740.443	489.041
	835.915	606.074	647.092	135.076	570.52

## Sheet: Control9
Treatment	X.start	Y.start	X.end	Y.end	Length
Control	950.69	554.455	968.576	544.136	21.13
	257.278	573.716	275.851	587.474	23.335
	1001.6	779.401	1024.98	788.344	25.963
	1102.03	659.705	1113.72	685.845	29.505
	1005.03	775.273	1033.93	779.401	30.128
	1079.33	645.258	1108.91	650.074	33.472
	630.812	817.924	603.984	837.185	33.587
	979.582	661.08	1017.42	663.144	40.16
	558.582	707.858	538.633	740.19	42.606
	704.419	1019.48	744.317	1023.61	43.221
	574.404	392.108	542.76	366.655	40.821
	469.154	681.03	432.695	661.768	65.212
	580.595	727.12	544.824	747.757	44.86
	1011.23	466.402	1024.98	424.44	46.89
	897.033	1223.79	920.422	1261.62	45.237
	608.111	350.146	583.347	312.999	45.924
	585.41	336.387	574.404	293.049	46.359
	1175.64	656.953	1218.29	641.131	46.916
	941.747	923.174	965.824	963.76	47.7
	794.535	352.209	822.739	314.374	47.753
	606.736	776.649	566.149	807.605	57.518
	669.335	779.401	642.507	825.491	54.074
	782.152	387.981	773.21	332.948	65.588
	967.2	843.376	1015.35	872.268	57.923
	542.072	422.376	517.307	370.095	60.635
	611.551	758.763	595.729	814.484	62.533
	1021.54	610.175	1077.27	630.124	61.111
	863.326	972.703	849.567	1031.86	66.57
	593.665	738.814	541.384	770.458	62.406
	592.977	352.897	555.83	303.368	62.797
	827.554	936.932	849.567	996.092	64.992
	859.198	438.886	881.211	379.726	64.419
	709.234	418.936	731.935	358.401	66.418
	833.058	423.064	851.631	354.273	76.287
	915.607	494.606	965.136	443.013	72.321
	498.046	456.084	429.943	432.695	74.923
	1014.67	670.711	1086.9	676.902	76.826
	991.277	625.997	1053.88	667.959	88.626
	1005.03	602.608	1080.02	594.353	78.254
	950.002	882.587	1021.54	906.664	77.106
	897.033	1223.1	918.358	1296.02	77.691
	505.613	455.396	435.446	421	80.789
	901.848	477.409	941.059	407.93	88.915
	488.415	672.087	410.682	690.66	83.02
	702.355	421.688	739.502	349.458	87.56
	888.09	1230.67	819.299	1274.69	84.833
	489.791	525.562	416.873	486.352	84.766
	679.654	339.827	681.718	256.59	87.334
	1008.47	615.678	1090.34	632.876	92.223
	670.023	799.35	584.723	811.732	90.586
	806.229	447.141	828.93	363.904	95.778
	1007.1	767.706	1094.46	769.77	93.216
	615.678	328.82	584.723	245.583	91.423
	961.697	819.987	1049.75	839.249	97.119
	988.525	595.729	1079.33	581.971	98.415
	1120.6	751.196	1185.95	816.548	98.049
	901.161	430.631	974.079	372.159	99.189
	784.904	373.534	805.541	281.355	101.784
	983.71	588.162	1049.75	520.059	94.934
	941.747	513.18	992.652	432.695	100.28
	951.378	883.275	1007.1	961.697	97.226
	504.237	676.214	427.879	736.75	98.193
	705.107	340.515	742.942	245.583	106.749
	544.136	434.758	448.517	396.235	106.177
	675.526	776.649	588.85	833.746	107.942
	577.156	385.917	519.371	299.24	106.992
	527.626	423.064	445.077	349.458	111.925
	789.031	425.816	827.554	319.878	117.624
	630.124	318.502	596.417	208.436	119.165
	662.456	1180.45	549.639	1205.22	129.567
	578.531	386.605	495.294	306.119	121.041
	734.687	352.209	771.834	241.456	126.436
	526.938	681.718	416.185	720.241	125.774
	932.116	894.281	956.193	1009.85	121.406
	1018.11	717.489	1136.42	733.311	121.904
	484.288	575.78	376.286	520.747	123.647
	767.018	959.633	819.299	1072.45	130.472
	789.031	425.816	776.649	301.304	155.906
	986.461	778.713	1099.28	835.809	129.7
	877.772	1144.68	967.888	1234.8	141.396
	992.652	683.093	1110.97	635.628	136.89
	493.919	653.513	381.789	714.737	131.02
	984.398	588.162	1102.03	535.881	133.356
	980.27	606.048	1108.91	619.806	135.636
	726.432	456.771	767.018	333.636	140.52
	824.115	434.758	808.293	301.304	155.171
	885.339	911.479	950.002	1031.17	151.041
	1021.54	731.247	1160.5	745.005	144.052
	327.445	508.365	213.94	591.602	163.568
	788.344	399.675	824.115	261.405	145.9
	503.549	439.574	371.471	376.286	151.57
	1031.17	584.723	1176.32	544.136	161.433
	963.072	640.443	1114.41	624.621	154.633
	568.901	357.025	552.391	199.494	179.789
	688.597	815.86	663.144	974.767	305.069
	991.965	645.258	1152.25	665.208	170.343
	937.62	551.015	1053.19	437.51	168.84
	675.526	970.639	571.652	1097.9	165.429
	956.881	562.709	997.468	402.427	190.885
	646.634	823.427	495.294	756.7	195.977
	672.775	332.948	562.022	196.054	185.444
	964.448	586.786	1114.41	493.919	184.745
	772.522	978.206	819.299	1152.93	201.559
	499.422	632.876	330.884	557.206	190.626
	694.1	349.458	617.742	180.232	194.815
	761.515	856.446	762.203	1044.25	199.953
	815.86	449.204	877.772	265.533	201.957
	783.528	436.134	802.79	240.768	202.94
	461.587	543.448	272.412	476.721	212.077
	670.711	818.612	567.525	991.277	251.191
	999.532	589.538	1165.32	458.835	225.577
	1002.28	670.023	1207.28	730.559	218.743
	1016.73	707.17	1227.23	749.133	226.214
	612.239	846.816	476.033	1019.48	245.272
	473.281	559.27	304.056	410.682	328.93
	843.376	471.218	1058.69	401.739	255.946
	829.618	456.771	898.409	240.08	236.576
	497.358	691.348	386.605	890.842	232.152
	683.781	994.028	589.538	1211.41	248.524
	834.433	1016.73	928.677	1245.12	262.766
	959.633	603.296	1185.95	502.861	263.439
	967.888	584.035	1221.73	659.705	319.155
	522.811	630.124	321.253	447.829	297.542
	460.211	484.288	174.729	486.352	315.408
	983.71	676.902	1280.2	732.623	308.116
	706.482	965.136	611.551	1284.33	351.301
	798.662	930.053	888.778	1318.72	431.135
	458.147	495.982	59.848	393.484	423.025

## Sheet: Control10
Treatment	X.start	Y.start	X.end	Y.end	Length
Control	376.681	424.575	372.798	403.864	22.082
	286.718	714.529	264.065	713.234	22.909
	827.792	517.775	832.323	494.475	24.326
	665.34	504.183	689.935	488.003	29.779
	678.932	523.6	705.468	506.772	31.973
	445.286	502.241	416.809	486.061	33.023
	950.764	768.248	985.066	770.19	34.536
	387.036	532.661	371.503	501.594	39.376
	789.606	721.648	822.614	736.534	36.642
	508.066	829.087	522.305	863.389	39.556
	372.798	812.259	344.32	837.5	38.287
	641.393	504.83	673.754	482.178	44.086
	410.336	809.67	385.095	843.325	42.856
	71.841	796.726	29.772	806.434	44.991
	372.798	539.133	349.498	501.594	45.573
	78.313	794.784	50.483	830.381	45.628
	114.558	770.837	69.9	780.545	50.183
	706.762	515.186	693.818	471.175	47.417
	473.764	819.378	482.178	864.684	47.321
	431.047	790.901	386.389	804.492	47.79
	356.617	670.518	327.492	710.646	52.526
	353.381	755.304	317.137	792.842	53.376
	427.811	798.667	403.864	847.209	56.194
	377.975	689.935	320.373	698.996	60.189
	543.663	454.994	561.785	398.039	62.468
	789.606	647.218	845.267	623.918	63.114
	780.545	722.296	828.439	759.834	61.358
	428.458	522.952	401.922	465.997	64.056
	663.399	505.477	692.523	447.228	69.015
	337.848	566.963	272.479	567.61	70.09
	569.552	484.119	579.26	418.103	70.166
	333.317	482.825	277.009	440.108	71.72
	511.302	854.328	491.239	922.933	75.875
	473.764	811.612	417.456	856.917	73.156
	669.224	488.65	732.651	446.581	78.072
	702.232	540.427	777.956	527.483	80.215
	703.526	739.123	777.956	763.717	81.876
	473.764	506.772	453.7	430.4	79.812
	538.486	398.039	497.064	330.728	80.591
	642.688	759.834	693.171	820.673	79.798
	355.97	544.31	277.009	551.43	95.764
	404.511	688.64	328.787	713.882	83.816
	234.94	913.225	159.863	880.864	86.661
	316.49	638.157	256.946	696.407	91.702
	594.794	946.233	629.743	1021.96	94.296
	391.567	544.31	318.431	504.183	91.301
	376.681	560.491	294.484	536.544	92.888
	612.268	471.822	621.977	385.095	91.981
	607.738	480.236	645.924	399.334	90.971
	781.192	687.993	869.861	704.173	94.108
	378.623	662.751	299.015	709.998	106.02
	405.806	535.897	332.67	478.941	98.437
	590.263	495.122	666.635	440.756	94.906
	472.469	510.008	460.819	416.809	96.692
	454.994	522.952	425.87	428.458	103.824
	491.886	884.1	571.494	948.822	108.184
	429.753	785.723	373.445	872.45	105.316
	616.152	476.353	675.049	390.92	110.088
	451.758	540.427	488.65	442.05	118.286
	703.526	604.502	809.67	616.152	111.2
	425.222	553.372	364.384	464.055	110.043
	749.479	553.372	777.309	445.933	123.311
	587.027	497.711	516.48	408.395	115.742
	560.491	506.772	626.507	412.278	120.965
	371.503	588.321	260.182	554.019	119.713
	425.87	477	309.37	478.941	121.815
	327.492	644.629	213.582	691.229	134.049
	662.751	743.006	788.312	754.009	133.513
	336.553	669.224	225.232	732.651	131.33
	366.325	602.56	306.134	488.65	142.667
	625.86	499.005	726.179	418.103	129.872
	370.209	566.316	245.296	523.6	137.432
	405.806	535.897	327.492	429.106	142.023
	715.823	584.438	845.267	544.31	143.795
	416.809	732.004	357.912	856.27	140.159
	655.632	846.561	777.956	909.989	159.65
	374.739	731.357	275.715	829.087	151.705
	712.587	575.377	854.328	550.783	151.935
	602.56	847.209	708.704	952.705	162.417
	669.871	851.739	818.084	908.694	214.221
	273.126	838.148	212.935	987.008	189.675
	583.144	504.83	500.947	362.442	169.51
	526.836	820.673	398.039	929.405	172.971
	541.722	477.647	446.581	336.553	177.907
	366.325	678.932	201.285	726.179	179.174
	380.564	632.979	212.935	586.38	179.882
	834.264	704.173	988.302	788.312	180.71
	548.841	498.358	573.435	324.256	183.581
	457.583	539.78	347.556	402.57	197.41
	324.904	636.863	139.152	666.635	196.706
	311.312	718.412	150.802	821.967	196.635
	376.681	560.491	218.113	445.286	209.221
	672.46	506.772	831.675	389.625	214.124
	613.563	491.886	752.715	351.439	202.786
	433.636	688.64	238.176	752.715	218.899
	576.671	906.105	576.671	1114.51	216.69
	429.106	679.579	222.643	644.629	216.519
	472.469	530.072	262.771	498.358	223.293
	381.212	739.123	204.521	858.859	225.14
	394.156	679.579	172.807	774.073	250.664
	673.107	915.814	842.678	1087.33	268.511
	460.819	513.891	355.97	295.131	252.249
	377.328	741.712	203.874	912.578	259.145
	356.617	712.587	110.027	727.473	284.177
	394.803	723.59	209.699	887.983	261.954
	566.316	872.45	640.746	1113.86	265.484
	406.453	732.004	231.704	916.461	281.202
	686.699	528.777	864.036	336.553	268.884
	771.484	678.932	1043.96	723.59	284.559
	447.228	636.215	186.399	539.133	284.417
	632.332	665.988	852.386	493.18	285.975
	619.388	892.514	660.81	1175.35	315.713
	816.789	674.401	1090.56	576.024	298.331
	407.747	570.846	81.549	576.024	350.564
	440.756	634.274	122.971	465.35	418.712
	580.555	490.591	519.069	124.266	404.967
	392.861	697.701	39.48	821.967	387.795
	739.123	716.471	1115.8	713.234	386.669
	561.138	497.711	376.034	146.271	444.541
	537.838	484.119	611.621	71.194	479.164
	647.865	813.553	1018.72	1032.31	451.969
	701.585	560.491	1129.4	673.107	467.292
	687.993	528.777	1151.4	459.525	487.267
	716.471	572.788	1081.5	267.301	497.572

[truncated: 26 more sheets: Control11, Control12, Control13, Control14, CNTF 10 ng mL 1, CNTF 10 ng mL 2, CNTF 10 ng mL 3, CNTF 10 ng mL 4, CNTF 10 ng mL 5, CNTF 10 ng mL 6, CNTF 10 ng mL 7, CNTF 10 ng mL 8, CNTF 10 ng mL 9, CNTF 10 ng mL 10, GDNF 10 ng mL 1, GDNF 10 ng mL 2, GDNF 10 ng mL 3, GDNF 10 ng mL 4, GDNF 10 ng mL 5, GDNF 10 ng mL 6 …]
