# Supplementary material for: Synergistic effect of CNTF and GDNF on directed neurite growth in chick embryo dorsal root ganglia
Source: PLoS One. 2020 Oct 5;15(10):e0240235. doi: 10.1371/journal.pone.0240235 (PMC7535060; doi:10.1371/journal.pone.0240235)
Supplement: S3 File — (XLSX) [file pone.0240235.s003.xlsx]

## Sheet: Control1
Treatment	X.start	Y.start	X.end	Y.end	Length
Control	5.002	730.24	1.25	728.99	3.954
	834.024	737.743	856.532	756.499	29.834
	395.13	501.415	370.122	481.408	32.026
	640.21	812.767	630.207	849.029	43.129
	879.039	611.451	919.052	577.69	53.226
	677.723	802.764	731.49	836.525	64.228
	955.314	643.962	1016.58	666.469	65.6
	687.726	363.87	652.715	295.097	78.344
	645.212	820.27	721.487	861.533	88.133
	83.778	690.227	5.002	730.24	89.808
	363.87	860.283	355.117	951.563	92.89
	681.474	406.384	772.754	373.873	98.603
	866.535	608.95	854.031	512.669	103.195
	693.978	432.642	792.761	490.161	139.134
	120.039	772.754	7.502	741.494	119.534
	990.326	642.711	1130.37	656.466	141.721
	445.146	483.909	290.095	537.677	168.689
	867.785	575.189	1041.59	556.433	181.468
	681.474	422.639	731.49	236.328	197.538
	869.036	627.706	1129.12	647.713	270.002

## Sheet: Control2
Treatment	X.start	Y.start	X.end	Y.end	Length
Control	382.626	570.187	356.367	556.433	30.523
	275.09	635.209	240.079	646.463	38.218
	225.074	721.487	172.557	757.749	64.685
	270.089	590.194	206.318	585.192	67.709
	280.092	581.441	211.319	557.683	73.83
	772.754	418.888	830.273	368.871	76.547
	1170.38	627.706	1247.91	628.957	78.254
	325.107	591.444	236.328	601.448	92.458
	258.835	673.972	173.807	630.207	97.89
	267.588	630.207	171.306	622.705	101.519
	470.155	456.4	465.153	350.115	110.15
	278.842	575.189	171.306	566.436	111.441
	330.109	716.486	151.3	825.271	215.682
	268.838	695.229	7.502	707.733	268.497
	296.347	700.23	15.005	720.237	290.603

## Sheet: Control3
Treatment	X.start	Y.start	X.end	Y.end	Length
Control	1227.07	1030.82	1234.69	1049.87	20.522
	1440.47	762.156	1486.2	724.048	59.763
	1371.88	1015.57	1432.85	1032.72	65.559
	727.859	988.897	663.076	1021.29	75.269
	1429.04	966.033	1507.16	996.519	84.523
	1482.39	887.912	1566.23	878.385	87.993
	1289.95	1013.67	1309	1101.32	95.35
	836.466	1011.76	845.993	1101.32	96.198
	1309	1051.78	1267.08	1131.8	93.801
	623.062	1072.73	539.225	1124.18	100.806
	943.168	983.181	840.277	1028.91	117.253
	1371.88	1000.33	1480.49	1047.96	122.169
	1352.83	1028.91	1470.96	1057.49	133.365
	889.817	990.803	781.21	1047.96	123.556
	1427.14	849.804	1552.89	819.318	133.371
	855.52	977.465	746.913	1049.87	133.656
	1507.16	889.817	1640.54	887.912	137.129
	1185.15	1067.02	1145.14	1196.59	147.883
	1423.33	832.655	1560.51	794.548	146.151
	811.696	990.803	756.44	1126.09	150.629
	783.115	971.749	853.615	1107.03	161.743
	1369.97	1046.06	1493.83	1143.23	157.881
	1446.19	943.168	1606.24	966.033	166.415
	630.684	977.465	464.915	964.127	178.541
	1371.88	1000.33	1535.74	1028.91	168.847
	1006.05	983.181	855.52	1065.11	173.907
	676.413	887.912	563.995	758.345	172.145
	1440.47	861.236	1611.96	826.939	188.558
	1320.43	785.021	1499.54	748.818	183.807
	1463.34	950.789	1636.73	1015.57	186.677
	926.019	1023.19	828.845	1181.34	188.383
	1573.85	861.236	1764.39	851.709	193.348
	1389.03	994.613	1619.58	969.843	246.691
	682.13	891.722	436.334	809.791	268.304
	1108.94	1011.76	1089.88	1272.8	292.175
	1082.26	1023.19	979.37	1278.52	283.597
	1379.5	1000.33	1604.34	1208.02	315.462
	1067.02	1006.05	908.871	1293.76	330.483
	773.588	977.465	419.186	1072.73	388.87
	1465.24	910.776	1911.11	857.425	452.57
	1326.15	828.845	1779.63	466.82	614.017
	1469.06	927.925	1535.74	1028.91	72.651
	1034.63	981.276	855.52	1065.11	125.091

## Sheet: Control4
Treatment	X.start	Y.start	X.end	Y.end	Length
Control	1020.54	825.753	1003.89	799.116	31.462
	885.687	859.049	849.06	835.742	43.738
	1042.18	1055.5	1058.83	1097.12	45.358
	1153.72	1163.71	1110.44	1175.37	45.435
	849.06	985.576	794.121	1015.54	63.082
	922.313	945.62	859.049	938.961	64.999
	1060.49	815.764	1072.15	749.171	68.37
	902.335	980.581	839.071	1008.88	73.776
	1130.42	1055.5	1188.68	1095.45	71.18
	1030.53	820.758	1038.85	744.176	78.42
	477.805	917.318	426.195	857.384	84.308
	885.687	859.049	805.775	855.72	81.853
	1160.38	1078.81	1195.34	1155.39	86.272
	927.307	960.604	872.368	1027.2	87.717
	917.318	915.653	822.423	899.005	98.425
	1147.06	1132.08	1241.96	1207	125.718
	1110.44	1050.5	1153.72	1163.71	129.216
	1203.67	1060.49	1288.57	1147.06	121.318
	913.989	874.033	807.44	938.961	143.262
	1058.83	822.423	1165.38	730.858	145.859
	1200.34	1035.52	1303.56	1135.41	143.75
	1430.08	757.495	1578.25	782.467	151.617
	1313.55	970.593	1465.05	1015.54	164.828
	958.939	972.257	787.462	995.565	175.75
	1350.17	982.246	1498.34	1098.78	200.013
	925.642	842.401	745.841	720.869	222.293
	1228.64	1027.2	1393.46	1180.36	225.322
	913.989	923.977	675.919	953.944	244.179
	1301.89	1005.55	1508.33	1130.42	246.669
	1345.18	882.357	1573.26	970.593	246.346
	1178.7	1015.54	1351.84	1275.26	316.983
	992.235	842.401	814.099	449.503	442.428
	1000.56	839.071	824.088	374.585	523.495
	928.972	915.653	337.959	987.241	657.038
	922.313	910.659	191.455	865.709	800.747

## Sheet: Control5
Treatment	X.start	Y.start	X.end	Y.end	Length
Control	854.065	395.345	875.19	377.237	27.877
	1062.3	666.955	1089.46	657.902	28.959
	665.446	580.945	635.267	567.365	33.176
	946.111	1065.32	979.308	1077.39	36.716
	854.065	395.345	870.663	362.148	38.685
	663.937	1089.46	630.741	1107.57	37.912
	1042.68	621.687	1086.44	624.705	45.352
	872.172	485.882	908.387	452.685	65.714
	855.574	410.434	894.807	380.255	50.911
	342.531	701.661	291.227	713.733	54.692
	784.653	422.506	789.18	368.184	59.485
	841.993	401.38	857.083	348.567	58.318
	784.653	1083.42	760.51	1133.22	60.192
	725.804	503.989	682.045	464.756	59.006
	991.379	582.454	1048.72	568.874	59.91
	727.313	502.48	700.152	449.667	65.468
	679.027	562.838	618.669	546.239	63.131
	1063.81	639.794	1125.68	656.393	65.088
	674.5	531.15	611.124	519.078	65.695
	638.285	644.321	571.892	653.375	67.908
	820.868	1074.37	860.101	1128.69	67.499
	698.643	953.656	660.92	1011	69.284
	632.25	746.93	567.365	716.751	72.847
	819.359	490.408	879.717	446.649	75.041
	857.083	425.524	931.021	413.452	77.89
	653.375	647.339	580.945	618.669	81.454
	701.661	537.186	641.303	484.373	80.464
	1093.99	1050.23	1118.13	1127.18	151.346
	1033.63	600.562	1113.6	570.383	86.601
	1014.01	547.748	1050.23	469.283	91.21
	621.687	728.822	535.677	710.715	93.162
	854.065	493.426	934.039	452.685	90.88
	829.922	494.935	900.842	436.086	92.523
	727.313	1020.05	633.759	998.924	96.812
	669.973	580.945	570.383	571.892	101.702
	1103.04	873.681	1201.12	849.538	102.989
	775.6	460.229	755.983	360.639	105.746
	811.814	1084.93	838.976	1183.02	102.183
	624.705	771.073	535.677	719.769	106.623
	876.699	1060.79	973.272	1107.57	107.864
	941.584	499.462	986.853	401.38	116.012
	1080.41	701.661	1160.38	775.6	110.14
	701.661	537.186	608.106	479.846	111.444
	775.6	1071.35	787.671	1181.51	117.417
	775.6	460.229	692.608	368.184	125.321
	727.313	1086.44	645.83	1186.03	130.901
	582.454	694.116	451.176	686.572	135.228
	416.47	666.955	285.191	683.554	136.638
	838.976	466.265	952.147	383.273	142.76
	1112.1	946.111	1247.9	983.835	150.572
	840.484	402.889	879.717	267.084	151.979
	683.554	1112.1	567.365	1195.09	144.769
	817.85	1086.44	952.147	1149.82	153.638
	1119.64	893.298	1262.99	938.566	156.743
	709.206	1068.34	555.293	1051.74	162.248
	986.853	507.007	1078.9	374.219	163.184
	884.244	510.025	1047.21	454.194	182.978
	621.687	831.431	458.72	902.351	186.388
	626.214	781.635	473.81	923.477	212.955
	724.295	1032.12	511.534	1081.92	225.548
	651.866	832.94	458.72	959.691	239.88
	858.592	1074.37	1066.83	1193.58	247.897
	992.888	540.204	1100.02	295.754	273.042
	651.866	807.288	463.247	1000.43	272.655
	580.945	689.59	297.263	722.786	297.971
	656.393	814.832	402.889	1012.5	326.063
	644.321	734.858	315.37	651.866	351.932
	582.454	700.152	117.698	727.313	490.015

## Sheet: Control6
Treatment	X.start	Y.start	X.end	Y.end	Length
Control	700.097	419.027	698.808	395.819	23.913
	908.965	455.127	930.884	443.524	25.187
	844.5	402.266	861.261	382.926	25.841
	691.072	923.148	700.097	948.934	27.404
	680.757	433.209	691.072	407.423	27.978
	604.688	461.574	604.688	433.209	29.148
	678.179	929.594	700.097	948.934	29.329
	533.775	453.838	510.568	435.788	29.786
	990.192	771.009	1015.98	785.191	29.66
	615.002	440.945	616.291	411.291	30.119
	617.581	443.524	602.109	412.58	34.688
	977.299	795.506	1005.66	816.135	36.123
	879.311	888.336	892.204	921.859	37.03
	638.21	433.209	636.921	397.108	37.062
	532.486	893.494	501.543	912.833	36.518
	466.731	524.75	440.945	497.675	37.429
	764.562	417.737	789.059	389.372	39.924
	658.839	282.359	680.757	247.548	41.512
	816.135	907.676	834.185	948.934	45.651
	850.946	883.179	854.814	928.305	48.548
	403.555	817.424	361.008	835.475	47.869
	663.996	422.895	648.524	379.058	46.812
	609.845	925.727	602.109	972.142	48.829
	995.349	736.198	1040.47	750.38	48.23
	554.404	465.442	575.033	420.316	50.613
	471.888	566.008	453.838	519.593	52.467
	528.618	528.618	484.782	502.832	73.912
	972.142	536.354	1019.85	518.304	51.992
	546.669	482.203	532.486	433.209	52.819
	997.928	590.505	1046.92	569.876	53.829
	469.31	852.236	417.737	865.129	53.814
	871.575	430.63	917.991	403.555	71.877
	789.059	413.869	790.349	359.718	57.623
	464.153	670.443	421.605	629.185	60.029
	988.903	840.632	1049.5	852.236	63.541
	443.524	911.544	381.637	907.676	66.873
	626.606	433.209	621.449	366.165	67.668
	887.047	884.469	916.701	946.356	72.536
	814.846	327.485	792.927	261.73	70.267
	722.015	415.159	774.877	368.743	71.608
	545.379	435.788	519.593	367.454	75.129
	995.349	722.015	1066.26	740.066	74.559
	995.349	541.511	1067.55	526.04	75.364
	479.624	631.763	428.052	577.612	75.184
	905.098	911.544	948.934	972.142	75.666
	760.695	901.23	800.663	966.985	83.286
	968.274	812.267	1028.87	859.972	78.082
	719.437	415.159	736.198	339.089	80.317
	974.72	536.354	1014.69	469.31	83.69
	382.926	820.003	304.278	829.028	82.614
	433.209	776.166	351.982	787.77	84.394
	551.826	468.021	544.09	384.215	91.484
	902.519	889.626	964.406	950.224	87.485
	838.053	393.24	890.915	322.328	89.986
	1017.27	964.406	1085.6	1023.71	91.02
	483.492	624.027	444.813	540.222	95.836
	673.021	910.255	611.134	983.746	123.876
	468.021	559.562	451.259	464.153	100.257
	425.473	790.349	328.775	796.795	102.659
	856.104	429.341	929.594	363.586	100.675
	1000.51	939.909	1095.92	970.853	101.814
	716.858	406.134	702.675	305.567	112.489
	970.853	844.5	1052.08	906.387	105.891
	412.58	848.368	309.435	876.733	113.557
	942.488	894.783	1039.19	941.198	108.876
	750.38	928.305	740.066	1036.61	111.94
	995.349	605.977	1097.2	564.719	112.096
	964.406	696.229	1077.87	683.336	114.736
	716.858	410.001	737.487	295.253	121.926
	930.884	458.995	1041.77	403.555	126.083
	483.492	631.763	376.479	559.562	159.077
	545.379	442.234	519.593	314.592	148.005
	546.669	484.782	518.304	351.982	148.344
	381.637	817.424	244.969	816.135	144.884
	804.531	403.555	834.185	268.177	142.869
	915.412	889.626	1010.82	990.192	139.439
	830.317	389.372	862.55	246.259	154.998
	970.853	520.882	1094.63	435.788	152.206
	754.248	419.027	783.902	270.756	155.639
	804.531	917.991	908.965	1031.45	156.448
	810.978	905.098	892.204	1037.9	158.556
	961.827	832.896	1106.23	894.783	160.612
	549.247	447.392	489.939	299.121	168.204
	987.614	747.801	1147.49	741.355	165.584
	957.959	831.607	1099.78	906.387	167.266
	466.731	724.594	315.882	795.506	172.002
	840.632	428.052	937.33	286.227	178.639
	504.121	789.059	355.85	881.89	180.807
	974.72	804.531	1150.07	830.317	180.689
	761.984	914.123	878.022	1049.5	191
	469.31	616.291	386.794	456.417	183.149
	936.041	889.626	1089.47	991.482	189.533
	836.764	390.662	910.255	220.472	193.67
	977.299	531.197	1143.62	443.524	191.408
	654.971	425.473	629.185	238.523	199.04
	915.412	879.311	1039.19	1035.32	207.528
	657.55	928.305	772.298	1093.34	214.327
	546.669	816.135	333.932	885.758	242.392
	807.11	887.047	961.827	1059.82	233.498
	566.008	473.178	667.864	233.366	265.353
	965.695	826.449	1248.06	848.368	291.333
	942.488	875.443	1186.17	1045.63	304.454
	903.808	875.443	1143.62	1062.39	307.978
	402.266	814.846	92.831	787.77	316.832
	956.67	871.575	1199.06	1093.34	332.036
	415.159	798.085	12.893	859.972	414.753
	943.777	856.104	1298.34	1070.13	423.39
	564.719	847.078	114.749	1054.66	513.817

## Sheet: Control7
Treatment	X.start	Y.start	X.end	Y.end	Length
Control	671.043	725.833	701.965	755.67	50.262
	772.486	348.27	736.141	311.381	53.332
	326.028	848.433	308.127	898.883	57.06
	909.191	295.65	933.602	343.388	85.314
	465.445	408.485	457.85	354.237	56.152
	380.818	853.858	413.367	898.883	56.377
	643.377	736.683	698.71	765.977	63.918
	536.509	375.936	535.424	308.127	77.55
	635.782	739.938	603.776	801.78	72.151
	920.04	475.752	966.693	421.504	88.185
	680.265	738.31	700.88	811.545	118.301
	894.544	295.65	944.451	237.605	77.4
	502.876	375.936	424.759	363.459	83.562
	914.073	322.231	950.961	250.624	83.928
	513.183	371.596	522.947	287.513	87.484
	430.726	842.466	379.734	911.903	94.836
	547.901	816.427	546.816	904.851	95.099
	912.445	328.741	1002.5	329.826	99.349
	905.936	340.675	995.987	316.806	101.013
	576.652	378.106	594.554	282.088	106.065
	590.214	381.361	660.194	302.159	110.839
	567.973	379.734	605.946	278.29	129.939
	703.049	580.45	773.029	664.534	133.932
	587.502	402.518	607.031	281.003	145.668
	381.903	841.923	313.009	946.079	128.55
	308.127	831.616	217.533	920.04	128.29
	513.183	371.596	613.541	282.63	140.22
	946.621	377.564	1063.25	272.323	183.57
	536.509	377.021	570.143	213.736	178.555
	611.371	418.792	711.187	264.729	190.719
	904.851	292.937	1087.12	111.208	274.242
	595.097	393.838	720.409	93.848	355.516

## Sheet: Control8
Treatment	X.start	Y.start	X.end	Y.end	Length
Control	357.731	113.619	340.857	104.057	19.499
	631.092	371.231	657.528	337.482	52.723
	647.404	958.45	677.777	1013.57	64.892
	193.49	465.163	136.118	493.287	72.615
	902.765	758.21	915.14	822.332	66.931
	638.966	440.977	704.213	437.602	66.789
	374.043	824.582	314.421	861.705	72.489
	202.489	467.413	134.993	442.664	76.568
	623.217	954.512	654.716	1026.51	81.986
	593.969	854.955	649.653	911.765	80.899
	430.29	885.891	464.601	957.887	119.205
	478.1	307.671	437.602	237.925	82.224
	609.718	386.417	687.339	362.231	85.484
	665.965	377.98	749.773	391.479	88.84
	791.396	678.339	874.079	700.276	91.928
	844.831	669.34	858.33	756.523	96.223
	692.401	506.786	782.959	485.412	95.281
	652.466	227.238	691.276	139.493	100.445
	505.099	252.549	473.038	157.492	105.759
	434.227	849.33	336.92	879.141	117.226
	213.176	465.726	114.744	494.412	110.768
	448.289	910.077	395.417	998.385	105.143
	471.35	941.013	452.789	1042.26	107.5
	244.112	517.473	151.305	563.033	108.282
	642.904	455.601	725.587	521.41	111.12
	745.836	971.387	790.834	1067.01	109.458
	376.855	349.857	325.67	251.987	134.567
	528.722	284.61	585.532	188.99	128.844
	716.587	550.096	827.394	535.472	115.68
	836.956	460.663	911.765	366.168	124.872
	528.722	291.922	555.721	173.241	146.3
	470.225	307.671	443.227	186.74	139.435
	440.414	823.457	343.107	904.453	128.452
	310.484	426.915	274.486	305.421	182.572
	289.11	464.038	295.297	327.92	153.432
	226.113	446.602	109.119	376.293	156.171
	804.333	672.715	929.764	731.212	144.269
	794.208	542.222	932.014	560.783	146.807
	494.412	322.296	518.035	183.365	161.642
	683.402	507.911	822.332	464.038	156.682
	512.411	326.795	502.286	178.303	174.453
	227.238	484.287	72.559	474.725	161.315
	707.588	527.035	865.08	525.91	162.885
	546.159	371.793	590.032	218.239	173.371
	269.423	477.537	139.493	572.033	172.767
	721.65	542.222	890.953	499.474	186.698
	505.661	323.983	552.909	152.43	187.191
	714.9	530.41	889.828	492.162	189.664
	609.156	435.915	782.396	390.355	183.784
	290.235	474.725	121.494	542.784	189.759
	408.354	331.858	296.984	186.74	212.355
	309.359	442.102	154.117	332.42	200.48
	575.407	944.95	637.279	1126.63	208.827
	762.148	503.411	950.575	453.351	203.94
	769.46	480.35	854.955	303.734	222.367
	699.713	779.022	795.896	954.512	208.425
	683.402	516.91	868.454	427.478	214.696
	465.726	935.951	312.171	1074.32	254.191
	674.965	486.537	863.955	397.667	224.043
	708.713	792.521	907.265	872.954	220.78
	374.043	337.482	179.991	243.55	231.294
	711.525	528.16	931.451	536.034	280.359
	774.522	546.159	995.573	543.909	227.315
	674.965	708.15	775.084	910.077	235.358
	689.589	770.022	923.014	778.459	291.845
	636.717	844.268	863.392	907.265	279.294
	417.916	815.582	192.927	892.078	248.086
	550.096	375.168	536.597	129.368	274.648
	668.777	701.401	892.641	812.77	259.445
	633.342	497.224	669.34	246.362	294.564
	608.031	905.578	860.58	968.012	277.022
	591.157	866.205	744.711	1082.76	313.162
	710.963	535.472	888.703	338.045	304.588
	701.401	527.035	897.14	344.794	312.68
	446.602	824.582	325.67	1069.82	304.195
	839.206	727.274	1095.69	856.08	333.717
	694.651	515.785	950.575	385.292	298.913
	644.591	469.1	898.265	334.107	301.392
	395.417	336.357	412.853	35.998	339.632
	620.967	304.297	865.642	128.806	329.246
	713.775	543.347	1005.7	464.601	317.022
	799.271	665.965	1099.07	747.523	382.418
	770.585	679.464	1060.82	825.144	367.685
	635.029	357.169	806.583	62.434	399.04
	732.337	669.902	955.075	936.513	370.964
	677.777	698.588	1068.13	767.21	452.035
	712.65	534.909	1109.19	478.662	420.834

## Sheet: Control9
Treatment	X.start	Y.start	X.end	Y.end	Length
Control	77.385	713.659	68.309	726.556	16.299
	79.295	710.792	75.474	692.641	19.059
	599.015	612.39	591.372	630.064	19.873
	327.213	656.814	309.539	665.89	21.895
	308.583	660.158	292.342	676.399	23.006
	161.457	688.819	147.604	669.712	27.784
	180.564	609.524	175.787	632.93	24.953
	567.488	610.479	581.818	634.363	29.277
	384.057	646.783	371.637	674.489	32.235
	299.03	590.894	267.025	594.715	32.639
	193.939	649.649	186.774	681.176	32.82
	418.928	326.735	441.857	303.806	32.501
	294.253	580.863	262.726	591.372	34.741
	347.753	646.783	321.481	669.234	34.843
	380.236	646.305	361.606	677.355	37.556
	330.079	649.649	299.507	673.056	40.211
	628.631	604.747	668.756	604.747	44.251
	55.889	718.913	16.241	727.034	45.849
	437.08	640.095	468.607	667.801	44.881
	106.046	574.175	61.143	573.697	46.065
	192.029	603.314	224.033	567.965	53.461
	443.29	395.999	451.411	346.798	59.255
	200.627	605.702	215.435	552.679	68.656
	333.901	494.402	272.279	477.683	105.654
	543.126	600.448	607.613	599.492	69.947
	674.966	566.532	740.887	549.336	70.478
	275.623	623.376	214.957	587.073	74.774
	461.92	642.484	480.072	711.27	73.96
	340.11	648.694	284.699	695.029	73.135
	391.7	361.128	410.807	290.431	94.027
	279.922	640.573	236.453	572.264	85.033
	677.355	580.385	741.842	630.542	84.676
	364.95	407.941	282.788	407.464	98.328
	385.49	643.439	452.366	692.163	96.077
	338.2	455.232	275.145	375.937	109.114
	428.482	386.923	395.999	286.61	154.673
	430.87	401.254	483.415	306.673	118.734
	239.319	549.813	160.024	462.397	126.477
	278.012	578.474	203.493	485.326	150.459
	597.104	605.225	718.435	573.697	128.876
	210.658	653.471	80.728	645.35	133.533
	561.278	592.805	700.761	563.666	145.31
	293.775	599.97	142.827	616.689	164.459
	409.374	633.886	421.317	788.177	192.355
	192.029	602.836	40.603	545.992	166.332
	310.972	489.625	151.426	448.067	171.68
	582.773	591.372	744.708	626.72	175.267
	350.142	661.113	208.748	762.382	179.769
	521.152	599.97	724.168	569.398	218.415
	332.945	648.694	168.622	781.012	217.484
	294.73	578.952	85.983	532.617	224.276
	357.307	642.484	196.805	802.03	228.653
	329.124	648.694	114.644	819.704	308.482
	322.436	609.046	43.947	568.443	336.104
	287.088	610.957	25.795	718.913	315.799
	551.724	593.76	832.602	536.438	295.408

## Sheet: Control10
Treatment	X.start	Y.start	X.end	Y.end	Length
Control	637.509	580.686	633.617	549.55	32.267
	603.259	586.135	560.447	586.913	52.838
	931.744	1077.3	956.653	1114.67	46.178
	695.11	1085.09	665.531	1120.89	47.596
	681.099	1084.31	645.293	1118.56	49.598
	1019.7	706.786	1035.27	656.19	55.483
	828.217	1122.45	817.319	1177.72	59.485
	937.971	1102.99	992.459	1127.9	61.334
	762.831	1092.09	712.235	1131.01	65.237
	1006.47	1033.71	1053.17	1083.53	69.68
	878.813	1117.78	944.977	1147.36	87.606
	1130.24	984.675	1182.39	1035.27	77.555
	797.859	1092.87	810.313	1168.38	80.691
	1077.3	1011.14	1145.03	1059.4	86.572
	516.857	885.04	428.898	863.245	96.78
	1085.87	1031.38	1149.69	1095.99	97.788
	419.557	586.135	355.728	653.077	92.984
	643.736	1094.43	550.328	1134.13	106.196
	590.027	576.015	518.414	502.067	124.403
	784.626	1095.99	694.332	1162.15	112.884
	1076.53	905.278	1164.48	976.112	118.61
	528.533	968.328	418.779	936.414	121.408
	1105.33	962.88	1191.73	1046.95	120.632
	949.647	590.805	987.788	474.823	135.163
	667.866	1069.52	588.47	1163.71	131.875
	607.151	588.47	537.095	485.721	126.439
	752.712	1100.66	626.611	1126.34	134.975
	981.561	684.991	1046.95	572.902	153.656
	891.267	1117.78	1021.26	1119.34	144.008
	989.345	696.667	1059.4	585.356	132.934
	1083.53	888.153	1180.83	980.004	136.967
	565.118	1041.5	433.568	1074.97	137.539
	1039.94	982.34	1120.12	1092.09	137.321
	572.123	1035.27	439.795	994.016	145.975
	956.653	649.185	1023.6	521.527	160.898
	933.301	1078.08	1075.75	1127.9	167.914
	983.896	648.406	1009.58	495.062	166.01
	1090.54	954.317	1199.51	1078.08	166.102
	941.085	666.31	1050.06	523.084	208.734
	1066.41	836.779	1243.1	788.518	190.432
	1049.28	802.529	1229.09	755.826	194.482
	1080.42	960.545	1194.84	1107.66	187.675
	1022.82	739.479	1138.8	582.243	205.303
	632.838	1010.36	440.574	964.437	208.756
	986.232	721.576	1159.82	605.595	215.441
	1031.38	997.908	1196.4	1130.24	232.619
	1001.02	1046.17	1141.13	1207.3	216.465
	823.546	1117.78	976.112	1273.46	236.087
	541.766	908.392	295.792	894.381	249.614
	975.334	679.542	1131.79	470.153	275.5
	953.539	676.429	1096.76	416.444	305.654
	518.414	639.066	170.469	665.531	547.839
	713.014	579.907	697.446	183.702	418.826

[truncated: 25 more sheets: Control11, Control12, Control13, Control14, CNTF GDNF_10ng mL_1, CNTF GDNF_10ng mL_2, CNTF GDNF_10ng mL_3, CNTF GDNF_10ng mL_4, CNTF GDNF_10ng mL_5, CNTF GDNF_10ng mL_6, CNTF GDNF_50ng mL_1, CNTF GDNF_50ng mL_2, CNTF GDNF_50ng mL_3, CNTF GDNF_50ng mL_4, CNTF GDNF_50ng mL_5, CNTF GDNF_50ng mL_6, CNTF GDNF_100ng mL_1, CNTF GDNF_100ng mL_2, CNTF GDNF_100ng mL_3, CNTF GDNF_100ng mL_4 …]
