# Supplementary material for: Synergistic effect of CNTF and GDNF on directed neurite growth in chick embryo dorsal root ganglia
Source: PLoS One. 2020 Oct 5;15(10):e0240235. doi: 10.1371/journal.pone.0240235 (PMC7535060; doi:10.1371/journal.pone.0240235)
Supplement: S4 File — This particular script was used to process the measurements pertaining to the effect of different concentrations of the CNTF/GDNF mixture. (R) [file pone.0240235.s004.R]

#==============================================
#------- FMI -----------------#
#==============================================
#Getting the data:
FMI <- read.csv(file = "FMI.For.R.csv")
#Reordering for meaningful subsequent plotting:
FMI$Treatment <- factor(FMI$Treatment, levels = c("Control", "CNTF+GDNF_10ng_mL", "CNTF+GDNF_50ng_mL", "CNTF+GDNF_100ng_mL"))

# Plotting the data: XFMI and YFMI:
library(ggplot2)
library(reshape2)
FMI.molten <- melt(FMI, id.vars = "Treatment", measure.vars = c("XFMI", "YFMI"))
FMI.plot <- ggplot(data=FMI.molten, aes( x = variable, y = value)) +
  geom_boxplot(aes(fill = Treatment), notch = FALSE) +
  scale_fill_discrete(labels = c("Control", "10 ng/mL", "50 ng/mL", "100 ng/mL")) +
  geom_point(aes(y = value, group = Treatment), position = position_dodge(width=0.75), alpha = 0.5, size = 3) +
  facet_wrap(~ variable, scales = "free_x") +
  ylab("Forward Migration Index") +
  theme(axis.text = element_text(face = "bold", size = 12),
        axis.title = element_text(face = "bold", size = 15),
        legend.text = element_text(face = "bold", size = 12),
        legend.title = element_text(face = "bold", size = 15),
        panel.background = element_blank(),
        axis.line = element_line(color="black"),
        axis.title.x = element_blank(),
        strip.background = element_blank(),
        strip.text.x = element_blank()
  )

ggsave(filename = "FMI.boxplot.tiff", dpi = "retina") #saving the graph

#Running one-way ANOVA for XFMI:
XFMI.aov <- aov(XFMI ~ Treatment, data = FMI)
summary(XFMI.aov)

#Running one-way ANOVA for YFMI:
YFMI.aov <- aov(YFMI ~ Treatment, data = FMI)
summary(YFMI.aov)
TukeyHSD(YFMI.aov)

#==============================================
#------- Center of Mass -----------------#
#==============================================
#Loading the end point coordinate data for the representative DRGs:
End.Points <- read.csv(file = "End.Points.For.R.csv")

#Calculating the center of mass (COM) for each of the representative DRGs
library(tidyverse)
End.Points.Means <- End.Points %>%
  group_by(Treatment) %>%
  summarise(XCOM = mean(X), YCOM = mean(Y))

# Reordering the levels for meaningful plotting:
levels.COM <- c("Control.1.2.e5", "Control.1.3.e5", "Control.1.3.e8", "Control.2.1.e5", "Control.2.1.e8", "Control.2.2.e8", "CNTF+GDNF_10ng_mL.1.1", "CNTF+GDNF_10ng_mL.1.2", "CNTF+GDNF_10ng_mL.2.1", "CNTF+GDNF_10ng_mL.2.3", "CNTF+GDNF_10ng_mL.2.5", "CNTF+GDNF_10ng_mL.3.1", "CNTF+GDNF_50ng_mL.1.1", "CNTF+GDNF_50ng_mL.1.2", "CNTF+GDNF_50ng_mL.1.3", "CNTF+GDNF_50ng_mL.2.1", "CNTF+GDNF_50ng_mL.2.3", "CNTF+GDNF_50ng_mL.3.1", "CNTF+GDNF_100ng_mL.1.1", "CNTF+GDNF_100ng_mL.1.2", "CNTF+GDNF_100ng_mL.1.3", "CNTF+GDNF_100ng_mL.2.1", "CNTF+GDNF_100ng_mL.2.2", "CNTF+GDNF_100ng_mL.2.4")
End.Points$Treatment <- factor(End.Points$Treatment, levels = levels.COM)
End.Points.Means$Treatment <- factor(End.Points.Means$Treatment, levels = levels.COM)

# Plotting the end points and COM (exploratory graph):
End.Point.COM.Plot <- ggplot(data = End.Points, aes(x =X, y = Y)) +
  geom_point(alpha = 0.4, size = 2) +
  geom_point(data = End.Points.Means, aes(XCOM, YCOM), size = 3, shape = 23, color= "red", fill = "red") +
  facet_wrap(facets = vars(Treatment), nrow = 4, ncol = 6) +
  geom_hline(yintercept = 0) +
  labs(x = "X, um", y = "Y, um") +
  theme(axis.line = element_line(color="black"),
        axis.text = element_text(face = "bold", size = 11),
        axis.title = element_text(face = "bold", size = 13),
        strip.text = element_text(face = "bold", size= 11)
  )
ggsave(filename = "End.Point.COM.tiff", plot = End.Point.COM.Plot, width = 10, height = 15, units = "in",  dpi = "retina") #saving the graph

#Loading the average COM data:
COM <- read.csv(file = "COM.For.R.csv")
#Running one-way ANOVA for XCOM:
XCOM.aov <- aov(XCOM ~ Treatment, data = COM)
summary(XCOM.aov)

YCOM.aov <- aov(YCOM ~ Treatment, data = COM)
summary(YCOM.aov)

TukeyHSD(YCOM.aov)

#Making a bar plot of average values of XCOM and YCOM vs treatment:
COM.molten <- melt(COM, id.vars = "Treatment", measure.vars = c("XCOM", "YCOM"))
COM.molten$Treatment <- factor(COM.molten$Treatment, levels = c("Control", "CNTF+GDNF_10ng_mL", "CNTF+GDNF_50ng_mL", "CNTF+GDNF_100ng_mL"))
COM.Average.Barplot <- ggplot(data=COM.molten, aes( x = variable, y = value)) +
  geom_boxplot(aes(fill = Treatment), notch = FALSE) +
  scale_fill_discrete(labels = c("Control", "10 ng/mL", "50 ng/mL", "100 ng/mL")) +
  geom_point(aes(y = value, group = Treatment), position = position_dodge(width=0.75), alpha = 0.5, size = 3) +
  facet_wrap(~ variable, scales = "free_x") +
  ylab("COM, um") +
  theme(axis.text = element_text(face = "bold", size = 12),
        axis.title = element_text(face = "bold", size = 15),
        legend.text = element_text(face = "bold", size = 12),
        legend.title = element_text(face = "bold", size = 15),
        panel.background = element_blank(),
        axis.line = element_line(color="black"),
        axis.title.x = element_blank(),
        strip.background = element_blank(),
        strip.text.x = element_blank()
  )
ggsave(filename = "COM.Average.Barplot.tiff", plot = COM.Average.Barplot, dpi = "retina") #saving the graph

#==============================================
#------- Rayleigh Test -----------------#
#==============================================
#Getting the data:
Rayleigh.Test <- read.csv(file = "Rayleigh.Test.For.R.csv")
Rayleigh.Test$Treatment <- factor(Rayleigh.Test$Treatment, levels = c("Control", "CNTF+GDNF_10ng_mL", "CNTF+GDNF_50ng_mL", "CNTF+GDNF_100ng_mL")) #reordering the factors for meaningful plotting

Rayleigh.Test.P.value.boxplot <- ggplot(data = Rayleigh.Test, aes (x = Treatment, y = P.value)) +
  geom_boxplot(notch = FALSE) +
  #scale_x_discrete(labels = c("Control", "CNTF+GDNF, 10 ng/mL", "CNTF+GDNF, 50 ng/mL", "CNTF+GDNF, 100 ng/mL")) +
  scale_x_discrete(labels = str_wrap(c("Control", "CNTF+GDNF, 10 ng/mL", "CNTF+GDNF, 50 ng/mL", "CNTF+GDNF, 100 ng/mL"), width = 10)) +
  geom_hline(yintercept = 0.05) +
  geom_point(alpha = 0.5, size = 3) +
  labs(x = "Treatment", y = "Rayleigh Test P-value") +
  scale_y_log10() +
  theme(axis.text.x = element_text(face = "bold", size = 12),
        axis.text.y = element_text(face = "bold", size = 12),
        axis.title = element_text(face = "bold", size = 15)
  )
ggsave(file = "Rayleigh.Test.P.value.boxplot.tiff", plot = Rayleigh.Test.P.value.boxplot, dpi = "retina")


# Combining the FMI and COM plots, as well as Rayleigh Test p-values, in a single image:
library(ggpubr)
library(dplyr)
#Drawing a sumary table of average
Rayleigh.Test.Average.Pvalues <- Rayleigh.Test %>% group_by(Treatment) %>% summarise(Pvalue = mean(P.value)) %>% mutate_if(is.numeric, round, digits = 3) %>% select(-Treatment) %>% mutate(Treatment = c("Control", "CNTF+GDNF, 10ng/mL", "CNTF+GDNF, 50ng/mL", "CNTF+GDNF, 100ng/mL")) %>% select(c(2,1))
Rayleigh.Test.Pvalues.Tableplot <- ggtexttable(Rayleigh.Test.Average.Pvalues, cols = c("Treatment", "Rayleigh Test Average P-value"), rows = NULL, theme = ttheme("default"))

#Making the plot:
FMI.COM.RayleighTest.Combined.Plot <- ggarrange(
  ggarrange(FMI.plot, COM.Average.Barplot, ncol = 2, common.legend = TRUE, legend = "bottom", labels = c("A", "B")),
  Rayleigh.Test.Pvalues.Tableplot,
  nrow = 2, labels = c("", "C"),
  heights = c(2, 0.5)
)
ggsave(file = "FMI.COM.RayleighTest.Combined.Plot.tiff", plot = FMI.COM.RayleighTest.Combined.Plot, dpi = "retina")

#==============================================
#------- Directness -----------------#
#==============================================
#Getting the data:
Directness <- read.csv(file = "Directness.For.R.csv")
# Reordering the factors for plotting:
Directness$Treatment <- factor(Directness$Treatment, levels = c("Control", "CNTF+GDNF_10ng_mL", "CNTF+GDNF_50ng_mL", "CNTF+GDNF_100ng_mL"))

#Plotting:
Directness.Boxplot <- ggplot(data = Directness, aes (x = Treatment, y = Directness)) +
  geom_boxplot(notch = FALSE) +
  scale_x_discrete(labels = str_wrap(c("Control", "CNTF+GDNF, 10 ng/mL", "CNTF+GDNF, 50 ng/mL", "CNTF+GDNF, 100 ng/mL"), width = 10)) +
  geom_point(alpha = 0.5, size = 3) +
  labs(x = "Treatment", y = "Directness") +
  theme(axis.text = element_text(face = "bold", size = 12),
        axis.title = element_text(face = "bold", size = 15)
  )
ggsave(file = "Directness.boxplot.tiff", plot = Directness.Boxplot, dpi = "retina")

#Running one-way ANOVA:
Directness.aov <- aov(Directness ~ Treatment, data = Directness)
summary(Directness.aov)

TukeyHSD(Directness.aov)

# Adding significance annotation to the barplot:
library(ggsignif)
Directness.Boxplot.Annotated <- Directness.Boxplot +
  geom_signif(comparisons = list(c("Control", "CNTF+GDNF_100ng_mL")), annotation = "p = 0.0252", size = 1, vjust = -0.1, textsize = 5, fontface = "bold.italic")
ggsave(file = "Directness.boxplot.tiff", plot = Directness.Boxplot.Annotated, dpi = "retina")


#==============================================
#------- Longest Neurite -----------------#
#==============================================
#Loading the data:
Longest.Neurite <- read.csv(file = "Longest.Neurite.For.R.csv")
# Reordering the factors for plotting:
Longest.Neurite$Treatment <- factor(Longest.Neurite$Treatment, levels = c("Control", "CNTF+GDNF_10ng_mL", "CNTF+GDNF_50ng_mL", "CNTF+GDNF_100ng_mL"))
#Plotting:
Longest.Neurite.Boxplot <- ggplot(data = Longest.Neurite, aes (x = Treatment, y = Longest.Neurite)) +
  geom_boxplot(notch = FALSE) +
  scale_x_discrete(labels = str_wrap(c("Control", "CNTF+GDNF, 10 ng/mL", "CNTF+GDNF, 50 ng/mL", "CNTF+GDNF, 100 ng/mL"), width = 10)) +
  scale_y_continuous(label = scales::comma) + 
  geom_point(alpha = 0.5, size = 3) +
  labs(x = "Treatment", y = "Longest Neurite, um") +
  theme(axis.text = element_text(face = "bold", size = 12),
        axis.title = element_text(face = "bold", size = 15)
  )
ggsave(file = "Longest.Neurite.Boxplot.tiff", plot = Longest.Neurite.Boxplot, dpi = "retina")

#Running one-way ANOVA:
Longest.Neurite.aov <- aov(Longest.Neurite ~ Treatment, data = Longest.Neurite)
summary(Longest.Neurite.aov)

TukeyHSD(Longest.Neurite.aov)

#Adding significance annotation to the plot:
Longest.Neurite.Boxplot.Annotated <- Longest.Neurite.Boxplot +
  geom_signif(comparisons = list(c("Control", "CNTF+GDNF_50ng_mL")), annotations = c("p = 0.004"), size = 1, vjust = -0.1, textsize = 5, fontface = "bold.italic")
ggsave(file = "Longest.Neurite.Boxplot.tiff", plot = Longest.Neurite.Boxplot.Annotated, dpi = "retina")

#==============================================
#------- Average Neurite Length -----------------#
#==============================================
#Loading the data:
Average.Neurite.Length <- read.csv(file = "Average.Neurite.Length.For.R.csv")
# Reordering the factors for plotting:
Average.Neurite.Length$Treatment <- factor(Average.Neurite.Length$Treatment, levels = c("Control", "CNTF+GDNF_10ng_mL", "CNTF+GDNF_50ng_mL", "CNTF+GDNF_100ng_mL"))

#Plotting:
Average.Neurite.Length.Boxplot <- ggplot(data = Average.Neurite.Length, aes (x = Treatment, y = Average.Neurite.Length)) +
  geom_boxplot(notch = FALSE) +
  scale_x_discrete(labels = str_wrap(c("Control", "CNTF+GDNF, 10 ng/mL", "CNTF+GDNF, 50 ng/mL", "CNTF+GDNF, 100 ng/mL"), width = 10)) +
  scale_y_continuous(label = scales::comma) + 
  geom_point(alpha = 0.5, size = 3) +
  labs(x = "Treatment", y = "Average Neurite Length, um") +
  theme(axis.text = element_text(face = "bold", size = 12),
        axis.title = element_text(face = "bold", size = 15)
  )
ggsave(file = "Average.Neurite.Length.tiff", plot = Average.Neurite.Length.Boxplot, dpi = "retina")

#Running one-way ANOVA:
Average.Neurite.Length.aov <- aov(Average.Neurite.Length ~ Treatment, data = Average.Neurite.Length)
summary(Average.Neurite.Length.aov)

TukeyHSD(Average.Neurite.Length.aov)

#Adding significance annotation to the plot:
Average.Neurite.Length.Boxplot.Annotated <- Average.Neurite.Length.Boxplot +
  geom_signif(comparisons = list(c("Control", "CNTF+GDNF_10ng_mL")), annotations = c("p = 0.019"), size = 1, vjust = -0.1, textsize = 5, fontface = "bold.italic")
ggsave(file = "Average.Neurite.Length.tiff", plot = Average.Neurite.Length.Boxplot.Annotated, dpi = "retina")

#==============================================
#------- Number of Neurites per DRF -----------------#
#==============================================
#Loading the data:
Number.Of.Neurites <- read.csv(file = "Number.Of.Neurites.For.R.csv")
# Reordering the factors for plotting:
Number.Of.Neurites$Treatment <- factor(Number.Of.Neurites$Treatment, levels = c("Control", "CNTF+GDNF_10ng_mL", "CNTF+GDNF_50ng_mL", "CNTF+GDNF_100ng_mL"))

#Plotting:
Number.Of.Neurites.Boxplot <- ggplot(data = Number.Of.Neurites, aes (x = Treatment, y = Number.Of.Neurites)) +
  geom_boxplot(notch = FALSE) +
  scale_x_discrete(labels = str_wrap(c("Control", "CNTF+GDNF, 10 ng/mL", "CNTF+GDNF, 50 ng/mL", "CNTF+GDNF, 100 ng/mL"), width = 10)) +
  scale_y_continuous(label = scales::comma) + 
  geom_point(alpha = 0.5, size = 3) +
  labs(x = "Treatment", y = "Number of Neurites") +
  theme(axis.text = element_text(face = "bold", size = 12),
        axis.title = element_text(face = "bold", size = 15)
  )
ggsave(file = "Number.Of.Neurites.Boxplot.tiff", plot = Number.Of.Neurites.Boxplot, dpi = "retina")

#Running one-way ANOVA:
Number.Of.Neurites.aov <- aov(Number.Of.Neurites ~ Treatment, data = Number.Of.Neurites)
summary(Number.Of.Neurites.aov)

TukeyHSD(Number.Of.Neurites.aov)

#Adding significance annotation to the plot:
Number.Of.Neurites.Boxplot.Annotated <- Number.Of.Neurites.Boxplot +
  geom_signif(comparisons = list(c("Control", "CNTF+GDNF_100ng_mL")), annotations = c("p = 0.013"), size = 1, vjust = -0.1, textsize = 5, fontface = "bold.italic")
ggsave(file = "Number.Of.Neurites.Boxplot.tiff", plot = Number.Of.Neurites.Boxplot.Annotated, dpi = "retina") #Saving the plot to a file

# Combining four plots: (a) Directness, (b) Longest Neurite Length, (c) Average Neurite Length, and (d) Number of Neurites per DRG:
Directness.Longest.Average.Number.Combined.Plot <- ggarrange(
  Directness.Boxplot.Annotated, Longest.Neurite.Boxplot.Annotated, Average.Neurite.Length.Boxplot.Annotated, Number.Of.Neurites.Boxplot.Annotated, 
  ncol = 2, nrow = 2, labels = c("A", "B", "C", "D")
)
